# Supplementary material for: Genome-wide identification and comparison of differentially expressed profiles of miRNAs and lncRNAs with associated ceRNA networks in the gonads of Chinese soft-shelled turtle, Pelodiscus sinensis
Source: BMC Genomics. 2020 Jun 29;21:443. doi: 10.1186/s12864-020-06826-1 (PMC7322844; doi:10.1186/s12864-020-06826-1)
Supplement: Supplementary file 2 — Additional file 2. The differentially expressed miRNAs between ovaries and testes [file 12864_2020_6826_MOESM2_ESM.xlsx]

## Sheet: Additional file 2 The different
#ID	Ovary 1	Ovary 2	Ovary 3	Testis 1	Testis 2	Testis 3	PValue	FDR	log2FC	regulated
novel_miR_10042	3.4002	21.0533	2.7611	0	0	0	0.000255963	0.0056409	-8.52535	down
novel_miR_10051	16.6334	22.9967	8.80099	0	0	0.238625	8.41e-10	1.83e-07	-6.75276	down
novel_miR_10079	3.12451	2.91507	2.50224	0.0936064	0.108226	0	0.000219187	0.0050195	-4.51621	down
novel_miR_10082	6.15712	6.31598	9.92269	0.187213	0	0	1.98e-06	0.000142546	-6.03559	down
novel_miR_10101	1.92984	9.393	2.41596	0.187213	0.432904	0.119312	0.000582983	0.0096972	-3.13485	down
novel_miR_10105	11.7629	8.58326	6.5576	0	0	0	0.0001	0.00302721	-8.9601	down
novel_miR_10111	1176.65	4857.8	614.861	5818.38	5793.67	6086.6	4.42e-06	0.00027326	2.55072	up
novel_miR_10121	6.98419	3.40091	4.22793	0	0	0	0.00043215	0.00807556	-8.25164	down
novel_miR_1017	0	0.323897	0	1.21688	1.19049	1.07381	0.000300236	0.00624753	4.64239	up
novel_miR_10170	0.275692	8.25936	0.345137	15.6323	16.3421	14.0789	9.07e-05	0.00278652	3.70701	up
novel_miR_10174	2.29743	6.15404	2.24339	0	0	0.119312	0.000157651	0.00416916	-5.43701	down
novel_miR_10187	0.367589	1.29559	0.258853	4.21229	3.57146	5.60768	3.76e-08	4.52e-06	3.79281	up
novel_miR_10188	6.8923	3.40091	4.14164	0	0	0	0.000445179	0.00824528	-8.23382	down
novel_miR_10224	8.27076	5.66819	3.96907	0	0	0	0.000285772	0.00604286	-8.43084	down
novel_miR_10231	2.48123	7.77352	1.03541	0	0	0.238625	0.000467813	0.00849873	-4.40072	down
novel_miR_1025	14.4279	10.2027	6.98902	0	0	0.47725	7.92e-07	6.67e-05	-5.29833	down
novel_miR_10255	3.21641	10.6886	3.01995	0	0	0	0.000466213	0.00848442	-8.1457	down
novel_miR_10256	7.81127	5.18235	3.2788	0	0	0	0.000372815	0.0072814	-8.29158	down
novel_miR_10272	2.11364	19.9196	3.01995	2399.32	3489.86	2802.17	9.68e-44	5.06e-40	9.50605	up
novel_miR_10276	1.47036	7.28767	0.862842	17.3172	16.9915	17.6582	5.32e-09	7.94e-07	3.57197	up
novel_miR_10294	10.5682	18.4621	2.07082	8.70539	28.1388	129.693	0.000302873	0.00625446	3.40233	up
novel_miR_10298	56.333	177.009	36.0668	334.456	303.682	589.403	1.01e-09	2.12e-07	3.20201	up
novel_miR_10308	8.73024	32.0658	4.14164	92.9511	71.1045	49.9919	1.12e-08	1.55e-06	3.37004	up
novel_miR_10322	7.81127	20.0816	3.19252	0.187213	0.324678	0.119312	1.39e-07	1.37e-05	-4.46516	down
novel_miR_10348	20.3093	18.948	15.0135	0	0	0	1.15e-05	0.000589628	-9.85637	down
novel_miR_10365	3.21641	5.34429	2.93366	0.187213	0	0	5.8e-05	0.00207579	-4.84738	down
novel_miR_10369	4.41107	12.9559	0.862842	0	0.108226	0.119312	6.45e-05	0.002218	-5.00223	down
novel_miR_10410	0.0918973	0.161948	0	1.12328	0.865809	1.19312	0.000327345	0.00663198	4.51645	up
novel_miR_10421	2.29743	30.1224	3.36509	5418.59	6308.17	4661.54	1.12e-39	3.91e-36	9.95888	up
novel_miR_10439	21.8716	30.1224	9.92269	122.624	72.6197	50.9464	1.13e-07	1.19e-05	2.86263	up
novel_miR_1045	3.95158	3.07702	1.98454	0	0	0.238625	0.000328869	0.00663198	-4.47006	down
novel_miR_10456	85.005	58.7872	52.8922	0.0936064	0	0	8.59e-13	3.2e-10	-9.71987	down
novel_miR_10468	3.67589	23.1586	2.84738	0	0	0	0.000215303	0.0050195	-8.61979	down
novel_miR_10508	1.01087	63.4837	1.55312	0	0	0	0.00011003	0.00326527	-9.17801	down
novel_miR_10520	6.06522	11.0125	2.24339	0	0.108226	0	1.08e-05	0.000564626	-6.17704	down
novel_miR_10540	3.4921	22.6728	1.89825	0.0936064	0	0.238625	1.21e-05	0.000621549	-5.0257	down
novel_miR_10548	5.42194	4.21066	3.2788	0	0	0	0.000585752	0.00970192	-8.04227	down
novel_miR_10573	5.14625	2.75312	2.67481	0.0936064	0	0	0.000132984	0.00372428	-5.67803	down
novel_miR_10584	4.77866	23.4825	0.776558	0	0	0	0.000367759	0.00722108	-8.42991	down
novel_miR_10585	4.22728	17.0046	4.05536	0.0936064	0	0	3.72e-06	0.000234141	-6.53809	down
novel_miR_10601	6.98419	4.3726	1.55312	0.0936064	0	0.119312	6.06e-05	0.00211886	-4.91941	down
novel_miR_10610	11.671	13.1178	0.60399	0.0936064	0.216452	0	3.84e-05	0.00156819	-5.06605	down
novel_miR_10613	5.51384	21.0533	11.4758	0	0	0	4.97e-05	0.0018685	-9.29972	down
novel_miR_10624	2.38933	3.07702	2.15711	0.0936064	0.108226	0.119312	0.000483063	0.00864054	-3.76396	down
novel_miR_10632	9.74111	103.647	3.53765	0	0	0.119312	7.17e-08	8.32e-06	-8.14829	down
novel_miR_10640	6.15712	2.26728	4.48678	0	0	0	0.000561147	0.0094697	-8.14689	down
novel_miR_10664	35.1967	13.4417	46.8523	0	0	0.357937	1.7e-09	3.36e-07	-7.49916	down
novel_miR_10682	3.21641	2.91507	2.58853	0.0936064	0.108226	0	0.000196831	0.00484635	-4.55239	down
novel_miR_10699	4.77866	11.1744	5.52219	0	0.108226	0	3.41e-06	0.000221377	-6.50235	down
novel_miR_10716	8.17886	15.547	4.22793	0	0.108226	0	8.24e-07	6.78e-05	-6.74745	down
novel_miR_10717	25.4555	503.011	8.02443	0	0.108226	0.119312	2.07e-11	6.37e-09	-9.31038	down
novel_miR_10720	3.4002	4.04871	2.32967	0	0.108226	0	0.000156417	0.0041682	-5.4555	down
novel_miR_10750	7.35178	22.6728	6.81645	0.187213	0	0	3.08e-08	3.83e-06	-6.31376	down
novel_miR_1078	98.6058	690.871	46.5935	752.689	750.223	664.809	0.000234849	0.00528714	2.63961	up
novel_miR_10794	0.459486	2.59117	0.0862842	158.756	131.386	61.2073	6.44e-23	7.47e-20	7.98275	up
novel_miR_10797	1.74605	54.7385	1.46683	0	0	0.119312	1.29e-05	0.000644785	-7.0611	down
novel_miR_10799	2.29743	6.15404	2.41596	0.0936064	0	0.357937	0.000340416	0.00678941	-3.68592	down
novel_miR_10838	13714.3	49641.2	10157.3	45987	46319.9	72065.5	1.7e-05	0.000820168	2.19333	up
novel_miR_10855	3.95158	3.07702	1.98454	0	0	0.238625	0.000328869	0.00663198	-4.47006	down
novel_miR_10870	1.92984	9.393	2.41596	0.187213	0.432904	0.119312	0.000582983	0.0096972	-3.13485	down
novel_miR_10920	5.60573	6.63988	3.19252	0	0	0	0.000423595	0.00797275	-8.18653	down
novel_miR_10949	4.13538	14.2515	3.01995	0	0	0	0.000302629	0.00625446	-8.37863	down
novel_miR_10969	4.22728	10.2027	3.2788	0.374425	0	0.238625	1.79e-05	0.000859664	-3.82942	down
novel_miR_10973	4.68676	8.74521	2.15711	0	0	0	0.000532891	0.00915555	-8.05746	down
novel_miR_10993	5.14625	20.0816	3.10623	0	0.216452	0.715875	8.92e-05	0.00276504	-3.79343	down
novel_miR_11025	8.82214	66.8846	4.31421	110.362	112.447	94.1375	9.81e-06	0.000528102	3.25176	up
novel_miR_11027	3.12451	2.91507	2.50224	0.0936064	0.108226	0	0.000219187	0.0050195	-4.51621	down
novel_miR_1115	2.38933	5.50624	2.32967	0	0	0.119312	0.000166578	0.00435017	-5.41803	down
novel_miR_1130	0.643281	3.56286	0.345137	12.2624	9.52389	10.4995	3.05e-09	5.59e-07	3.98355	up
novel_miR_1135	2.94071	3.72481	1.72568	0.0936064	0.216452	0.119312	0.000495082	0.00872112	-3.41276	down
novel_miR_1136	6.8004	3.88676	3.71022	0.0936064	0	0	2.92e-05	0.00128811	-6.10636	down
novel_miR_1142	4.04348	8.42131	2.41596	0	0	0.238625	1.87e-05	0.000892234	-4.99374	down
novel_miR_1148	4671.14	10633	3021.67	13689.2	13579.8	12611.7	1.06e-07	1.16e-05	2.06115	up
novel_miR_1181	3.12451	2.91507	2.50224	0.0936064	0.108226	0	0.000219187	0.0050195	-4.51621	down
novel_miR_1195	3.21641	2.91507	2.58853	0.0936064	0.108226	0	0.000196831	0.00484635	-4.55239	down
novel_miR_1208	8.08696	9.87885	10.7855	0	0	0	7.54e-05	0.00249156	-9.12059	down
novel_miR_1219	5.69763	23.6445	2.50224	0	0	0.119312	3.37e-06	0.000221377	-6.64941	down
novel_miR_1222	1.74605	59.9209	0.690274	0	0	0	0.000137933	0.00381176	-9.0838	down
novel_miR_1236	0	0	0	1.87213	1.83984	3.818	0.000168966	0.00440155	8.5706	up
novel_miR_1241	71.4042	194.662	44.8678	357.483	328.574	635.935	1.02e-09	2.12e-07	3.06755	up
novel_miR_1250	2.84882	2.91507	2.50224	0.0936064	0.108226	0	0.000260832	0.00568821	-4.47163	down
novel_miR_1255	3.58399	4.3726	2.50224	0.0936064	0	0	0.000113702	0.00335517	-5.57199	down
novel_miR_1270	3.12451	2.91507	2.50224	0.0936064	0.108226	0	0.000219187	0.0050195	-4.51621	down
novel_miR_1280	15.2549	21.3772	4.57306	0	0	0	4.83e-05	0.00182936	-9.26867	down
novel_miR_1285	6099.68	24841.3	3311.59	33861.9	35267	40448.1	3.18e-07	2.92e-05	2.80315	up
novel_miR_1303	41.9971	73.0387	9.05984	272.582	283.336	201.996	1.45e-10	3.76e-08	3.65137	up
novel_miR_1314	3.58399	3.07702	8.28329	0	0	0.119312	3.53e-05	0.00149725	-6.33571	down
novel_miR_1322	2.84882	23.4825	1.1217	0	0	0.119312	4.65e-05	0.00177229	-6.2346	down
novel_miR_1331	0.918973	34.6569	1.81197	0	0	0.238625	0.000102948	0.00310807	-5.67574	down
novel_miR_1345	2.94071	2.42922	2.41596	0	0.108226	0	0.000430038	0.00806988	-5.24627	down
novel_miR_1352	25.8231	16.3568	8.54214	0	0	0.119312	2.66e-08	3.48e-06	-7.70768	down
novel_miR_1361	2.38933	14.2515	1.98454	0	0	0.119312	5.37e-05	0.0019899	-5.91915	down
novel_miR_1376	2.94071	18.786	0.949127	0.0936064	0.108226	0.119312	6.71e-05	0.00227577	-4.67793	down
novel_miR_140	6.06522	7.93547	2.84738	0.0936064	0	0	1.23e-05	0.000628639	-6.13671	down
novel_miR_1418	20.2174	4.04871	9.40498	0	0	0	6.06e-05	0.00211886	-9.29487	down
novel_miR_1425	0.183795	0.97169	0	1.4041	2.27275	2.74419	0.00011607	0.00340581	3.67903	up
novel_miR_1454	0	0.485845	0	1.12328	0.974035	1.909	0.000410765	0.00779314	4.30414	up
novel_miR_1471	3.21641	8.09742	3.53765	0	0	0	0.000513814	0.00888625	-8.09227	down
novel_miR_151	3.12451	2.91507	2.50224	0.0936064	0.108226	0	0.000219187	0.0050195	-4.51621	down
novel_miR_1532	3.4921	10.5266	4.57306	0	0.216452	0	5.42e-06	0.000314665	-5.40238	down
novel_miR_1542	170.837	45.5075	80.9346	0	0	0	1.21e-08	1.64e-06	-12.0284	down
novel_miR_1560	4.87056	4.04871	2.93366	0	0	0.238625	5.99e-05	0.00211306	-4.88613	down
novel_miR_158	272.843	22.3489	85.9391	8.14375	8.22518	6.20425	0.000171391	0.00443157	-3.455	down
novel_miR_1615	5.78953	2.42922	4.4005	0	0.108226	0	6.49e-05	0.00222359	-5.99284	down
novel_miR_1618	8.91404	3.23897	4.48678	0	0.108226	0	1.98e-05	0.000931537	-6.31292	down
novel_miR_162	0.275692	0.323897	0.0862842	1.68491	1.73162	1.43175	5.61e-05	0.00203734	3.63279	up
novel_miR_1627	2.94071	9.0691	2.67481	0	0.216452	0	3.02e-05	0.00131294	-4.96971	down
novel_miR_1630	2.29743	10.6886	5.69476	0.0936064	0.108226	0.119312	6.37e-06	0.000365341	-4.93789	down
novel_miR_1651	9.55732	13.6037	11.1307	0.0936064	0.216452	0.119312	5.27e-09	7.94e-07	-5.5522	down
novel_miR_1652	483.012	1891.88	178.177	3269.86	2892.99	3094.25	4.91e-07	4.23e-05	3.0308	up
novel_miR_1674	0	0.485845	0	1.59131	1.51516	0.835187	0.00044095	0.00818146	4.29935	up
novel_miR_1696	15.4387	14.5753	6.21246	0.187213	0	0.119312	4.8e-09	7.94e-07	-5.88561	down
novel_miR_1719	3.3083	18.6241	4.22793	0	0	0	0.000212774	0.0050195	-8.59968	down
novel_miR_1720	14.336	10.2027	15.3586	0	0	0.119312	1.12e-07	1.19e-05	-7.58125	down
novel_miR_174	9.28163	46.965	3.96907	0.655245	0.108226	0.954499	1.39e-05	0.000690438	-3.83789	down
novel_miR_1740	0.459486	0.647793	0.258853	1.59131	2.59743	1.78969	0.000128139	0.00359822	2.93734	up
novel_miR_1751	19.8498	73.5245	12.1661	0	0	0	2.92e-06	0.000197278	-10.3246	down
novel_miR_1763	2.11364	41.4588	0.517705	0	0	0	0.000285019	0.00603916	-8.71048	down
novel_miR_1776	3.12451	13.4417	1.55312	0	0	0.238625	5.75e-05	0.00206473	-5.00778	down
novel_miR_1778	7.99506	26.3976	1.98454	0	0	0	0.000134771	0.00375418	-8.86299	down
novel_miR_1795	6.98419	32.3897	1.81197	0	0	0	0.000125419	0.00355048	-8.93524	down
novel_miR_181	3.58399	3.07702	8.28329	0	0	0.119312	3.53e-05	0.00149725	-6.33571	down
novel_miR_184	7.90317	5.34429	5.86733	0.0936064	0.108226	0.119312	1.23e-06	9.31e-05	-5.15703	down
novel_miR_1852	12.3142	7.93547	0.60399	0	0	0	0.000463469	0.00848442	-8.31992	down
novel_miR_1853	7.99506	2.91507	3.62394	0	0	0	0.000473412	0.00855582	-8.21974	down
novel_miR_1868	0.643281	4.04871	0.345137	9.26703	9.52389	9.54499	1.2e-07	1.24e-05	3.67867	up
novel_miR_1877	2.20553	11.8222	1.98454	0	0.108226	0	8.03e-05	0.00254103	-5.77244	down
novel_miR_1913	0.275692	1.61948	0.0862842	2.24655	3.03033	4.05662	3.56e-05	0.00149963	3.42003	up
novel_miR_1919	5.97332	1.94338	4.65935	0	0.108226	0	7.9e-05	0.00250925	-6.01235	down
novel_miR_1944	7.90317	5.34429	5.86733	0.0936064	0.108226	0.119312	1.23e-06	9.31e-05	-5.15703	down
novel_miR_1950	1.65415	4.6965	0.60399	6.45884	4.76195	4.41456	0.000254833	0.0056409	2.25181	up
novel_miR_1964	13.7846	13.1178	8.97356	0	0	0	4.44e-05	0.00172497	-9.31086	down
novel_miR_2000	5.97332	1.94338	4.65935	0	0.108226	0	7.9e-05	0.00250925	-6.01235	down
novel_miR_2010	7.07609	38.0579	6.47132	0.0936064	0.432904	0.47725	7.87e-08	8.84e-06	-4.52764	down
novel_miR_202	7.07609	31.418	5.26334	0.0936064	0	0.47725	1.68e-07	1.64e-05	-5.10604	down
novel_miR_2026	1.83795	38.8676	2.07082	0	0	0	0.000193526	0.00481326	-8.81907	down
novel_miR_2028	9.92491	4.21066	4.57306	0	0	0	0.000258855	0.00566877	-8.5281	down
novel_miR_2049	3.58399	4.3726	2.32967	0.0936064	0	0	0.000126114	0.00355677	-5.53332	down
novel_miR_2077	0	0.161948	0	0.842457	1.19049	0.954499	0.000541532	0.00925833	5.26197	up
novel_miR_2128	4.59486	4.6965	2.50224	0.468032	0	0.119312	0.000540181	0.00925833	-3.41549	down
novel_miR_2145	7.44368	15.547	20.8808	0	0	0	2.18e-05	0.00100595	-9.68355	down
novel_miR_2147	8.27076	1.61948	4.57306	0	0	0	0.000490541	0.00871403	-8.26898	down
novel_miR_2185	7.44368	11.0125	9.75012	0	0	0	8.4e-05	0.00263974	-9.05897	down
novel_miR_2193	7.07609	7.12573	4.65935	0	0	0	0.000242575	0.00544933	-8.49513	down
novel_miR_2224	482.185	1885.24	178.004	3260.87	2885.85	3087.21	4.77e-07	4.22e-05	3.03102	up
novel_miR_227	14.5198	47.127	4.05536	0	0	0.596562	8.82e-07	7.19e-05	-5.51719	down
novel_miR_2277	18.2876	38.5437	4.57306	88.6452	44.8056	62.5197	4.21e-06	0.000261757	2.74591	up
novel_miR_2309	826.984	51.8235	313.298	23.4016	25.0002	20.5217	0.000204315	0.0049519	-3.52666	down
novel_miR_2321	23.8933	33.0375	14.8409	0	0	0	5.19e-06	0.000306237	-10.1079	down
novel_miR_2322	2.84882	9.7169	4.48678	0	0	0	0.000394398	0.00757331	-8.26104	down
novel_miR_2328	2.29743	6.15404	2.24339	0	0	0.119312	0.000157651	0.00416916	-5.43701	down
novel_miR_2397	3.21641	5.83014	1.1217	0.187213	0.108226	0	0.000335565	0.00674099	-3.90996	down
novel_miR_2404	2.94071	18.786	2.41596	0.0936064	0.108226	0.238625	1.08e-05	0.000564626	-4.51424	down
novel_miR_2409	2.84882	2.91507	2.41596	0.0936064	0.108226	0	0.000274766	0.00589364	-4.44871	down
novel_miR_2419	3.12451	10.8505	3.2788	0	0	0	0.000440303	0.00818146	-8.18085	down
novel_miR_2469	2.84882	2.91507	2.41596	0.0936064	0.108226	0	0.000274766	0.00589364	-4.44871	down
novel_miR_2476	4.50297	12.47	1.38055	0	0	0	0.000551591	0.00935377	-8.08696	down
novel_miR_2530	734.167	4693.1	345.655	8041.07	7673.55	7282.12	3e-06	0.000199646	3.23578	up
novel_miR_2535	5.97332	7.93547	4.83192	0.0936064	0	0	5.4e-06	0.000314665	-6.39729	down
novel_miR_2687	1.37846	10.6886	2.07082	0	0.108226	0.238625	0.000298821	0.00623051	-4.18854	down
novel_miR_2748	6.15712	73.3626	3.53765	0	0	0	2.44e-05	0.00110454	-9.67969	down
novel_miR_2777	5.05435	41.4588	0.431421	0	0	0	0.000198311	0.00485143	-8.85952	down
novel_miR_2817	14.0603	8.42131	14.582	0.842457	0.649356	0.357937	5.15e-06	0.000306237	-3.75061	down
novel_miR_2820	10.4763	1.94338	7.59301	0	0	0	0.000223546	0.00507644	-8.71472	down
novel_miR_2824	5.14625	13.7656	2.07082	0.0936064	0.216452	0.238625	5.15e-06	0.000306237	-4.12728	down
novel_miR_2828	4.77866	11.1744	1.98454	0	0	0	0.000455739	0.00839621	-8.15643	down
novel_miR_2837	3679.93	10581.5	2003.43	13650.3	12419	13251.8	3.1e-07	2.87e-05	2.3133	up
novel_miR_2843	7.07609	6.96378	4.65935	0	0	0	0.000246768	0.00551978	-8.48809	down
novel_miR_2846	0.0918973	0	0	0.936064	1.08226	2.02831	0.000158081	0.00416999	5.66689	up
novel_miR_2875	2.20553	25.4259	1.98454	0	0	0	0.000327943	0.00663198	-8.47549	down
novel_miR_2894	12.3142	7.93547	0.60399	0	0	0	0.000463469	0.00848442	-8.31992	down
novel_miR_2914	3.85969	1.45753	3.2788	0	0.108226	0	0.000370739	0.00726592	-5.48877	down
novel_miR_2924	4.68676	4.21066	2.84738	0.187213	0.216452	0.119312	6.55e-05	0.00223618	-3.68398	down
novel_miR_2936	15.9901	8.09742	11.4758	0	0	0	4.2e-05	0.00164416	-9.39052	down
novel_miR_294	9.18973	2.75312	5.17705	0	0	0	0.000313612	0.00643613	-8.4702	down
novel_miR_2953	13.5089	36.4384	4.4005	106.15	90.477	153.316	2.49e-11	7.42e-09	3.77251	up
novel_miR_2962	16.7253	7.77352	5.52219	0	0	0	8.77e-05	0.00273891	-9.0583	down
novel_miR_2992	0	0.323897	0	2.52737	3.89614	1.43175	2.93e-06	0.000197278	5.78773	up
novel_miR_3001	8.27076	11.4983	3.19252	0	0	0	0.000197508	0.00484635	-8.58222	down
novel_miR_3005	7.35178	11.0125	12.7701	0	0	0	6.05e-05	0.00211886	-9.23191	down
novel_miR_3010	9.37352	30.6082	6.73017	0	0	0	3.77e-05	0.00155528	-9.37161	down
novel_miR_3011	4.59486	5.83014	4.57306	0	0	0	0.000403336	0.0076884	-8.24142	down
novel_miR_3017	4.87056	6.96378	2.07082	0.0936064	0.108226	0	1.61e-05	0.000785881	-4.97377	down
novel_miR_3023	3.58399	20.4055	3.19252	0.0936064	0	0	6.68e-06	0.000378693	-6.51208	down
novel_miR_3037	0.735178	3.23897	0	37.0681	34.8488	37.5834	1.48e-12	4.97e-10	6.00585	up
novel_miR_3041	3.12451	2.91507	2.50224	0.0936064	0.108226	0	0.000219187	0.0050195	-4.51621	down
novel_miR_3071	12.8656	7.28767	4.31421	0	0	0	0.000147926	0.00396215	-8.78492	down
novel_miR_3075	4.04348	5.18235	3.62394	0.0936064	0	0	4.03e-05	0.00160162	-5.90352	down
novel_miR_3086	0.918973	3.88676	0.862842	4.86753	3.35501	6.56218	0.000185942	0.00465792	2.39325	up
novel_miR_3090	0.367589	1.45753	0	3.46344	2.59743	3.10212	4.55e-05	0.00175438	3.53534	up
novel_miR_3099	14.336	10.2027	15.3586	0	0	0.119312	1.12e-07	1.19e-05	-7.58125	down
novel_miR_3113	7.44368	11.1744	12.7701	0	0	0	5.92e-05	0.00210425	-9.23962	down
novel_miR_3128	39.1482	3.40091	9.14613	0.280819	0.324678	0	2.06e-06	0.000145307	-5.58866	down
novel_miR_3150	2.20553	17.6524	1.98454	0	0	0	0.000500235	0.00872364	-8.19487	down
novel_miR_3163	19.8498	73.5245	12.1661	0	0	0	2.92e-06	0.000197278	-10.3246	down
novel_miR_3167	8.54645	8.42131	7.76558	0.468032	0.974035	0.119312	8.42e-05	0.00263974	-3.28117	down
novel_miR_3190	2631.3	7955.87	1798.59	9841.4	10576.2	11651.8	7.02e-08	8.24e-06	2.37663	up
novel_miR_3240	18.2876	3.07702	3.71022	0	0	0	0.000181473	0.00461232	-8.81023	down
novel_miR_3246	0.183795	2.42922	0.172568	7.3013	13.0954	4.65318	5.53e-07	4.69e-05	4.39268	up
novel_miR_3254	13.7846	37.572	4.4005	105.962	90.2605	152.601	5.84e-11	1.65e-08	3.73635	up
novel_miR_3259	4.22728	77.2493	2.84738	250.491	245.457	102.728	1.01e-05	0.00053942	4.16462	up
novel_miR_327	0.183795	0.485845	0	1.4041	2.27275	1.78969	2.86e-05	0.00127715	4.0868	up
novel_miR_3270	4.04348	5.18235	3.62394	0.0936064	0	0	4.03e-05	0.00160162	-5.90352	down
novel_miR_3311	5.60573	6.31598	5.78104	0.187213	0	0.119312	2.75e-06	0.00018924	-5.03939	down
novel_miR_3312	5.88143	2.59117	4.4005	0	0	0	0.000557145	0.00943264	-8.13532	down
novel_miR_3326	11.9466	284.867	8.11072	865.297	728.794	393.373	3.84e-05	0.00156819	4.06536	up
novel_miR_3329	41.9971	73.0387	9.05984	272.488	283.119	201.757	1.48e-10	3.76e-08	3.65034	up
novel_miR_3338	17.2767	1.13364	5.09077	0	0	0	0.000224751	0.00509273	-8.77128	down
novel_miR_335	3.4921	21.5391	0.258853	0	0	0.119312	0.000207327	0.00501328	-6.02116	down
novel_miR_3370	0	0	0	3.65065	2.59743	4.29525	5.72e-05	0.00206316	9.0204	up
novel_miR_3400	1.19466	0.161948	0.0862842	13.0113	15.0434	13.6016	4.23e-10	9.82e-08	5.4482	up
novel_miR_3413	8.17886	5.34429	4.9182	0	0	0	0.000250241	0.00557359	-8.51256	down
novel_miR_3439	1.47036	7.28767	0.862842	17.3172	16.9915	17.6582	5.32e-09	7.94e-07	3.57197	up
novel_miR_3466	9.92491	15.3851	5.17705	0	0	0	8.78e-05	0.00273891	-8.97151	down
novel_miR_347	2.75692	9.23105	1.38055	0	0	0.119312	0.000139544	0.00381844	-5.53406	down
novel_miR_35	7.62747	29.9604	7.42044	0	0	0.47725	1.33e-07	1.34e-05	-5.51409	down
novel_miR_3510	3.21641	8.74521	1.1217	0.0936064	0	0.119312	0.00011428	0.00336273	-4.6692	down
novel_miR_3513	2.66502	8.58326	3.36509	0	0	0	0.000582958	0.0096972	-8.03345	down
novel_miR_3589	5.97332	1.94338	4.65935	0	0.108226	0	7.9e-05	0.00250925	-6.01235	down
novel_miR_36	4.31917	14.8992	1.81197	0.0936064	0	0	2.07e-05	0.000968328	-6.15834	down
novel_miR_3609	7.16799	31.7419	5.17705	0	0	0	5.87e-05	0.0020945	-9.20727	down
novel_miR_3610	6.34091	16.0329	5.52219	0	0	0	0.000118294	0.00343251	-8.83768	down
novel_miR_3636	7.44368	6.96378	6.21246	0	0.324678	0	3.16e-06	0.00020913	-5.19736	down
novel_miR_365	1.92984	6.63988	1.20798	0.0936064	0	0	0.000482019	0.00864054	-5.17275	down
novel_miR_3659	5.97332	1.94338	4.65935	0	0.108226	0	7.9e-05	0.00250925	-6.01235	down
novel_miR_3670	3.03261	37.572	1.46683	0	0	0.119312	1.31e-05	0.000650545	-6.75058	down
novel_miR_3696	7.16799	29.7985	5.17705	0.0936064	0	0.119312	3.26e-08	3.97e-06	-6.33035	down
novel_miR_3717	2.29743	4.53455	1.55312	0	0	0.119312	0.000436916	0.00813552	-5.09957	down
novel_miR_3722	1.47036	7.28767	0.862842	17.3172	16.9915	17.6582	5.32e-09	7.94e-07	3.57197	up
novel_miR_3735	0.827076	15.709	1.55312	0	0	0.119312	0.000289613	0.00607489	-5.69983	down
novel_miR_376	0	1.29559	0	2.15295	3.35501	3.22144	0.000288221	0.00607008	4.10656	up
novel_miR_3782	6.15712	4.6965	1.89825	0	0	0.119312	6.93e-05	0.00232303	-5.74793	down
novel_miR_3795	3.12451	2.91507	2.50224	0.0936064	0.108226	0	0.000219187	0.0050195	-4.51621	down
novel_miR_3801	3.4002	32.2277	2.7611	0	0	0.238625	4.78e-06	0.000291914	-5.91663	down
novel_miR_3837	10.2925	107.372	5.43591	0	0	0	5.93e-06	0.000342361	-10.19	down
novel_miR_3858	1.56225	2.10533	1.20798	13.9473	10.3897	11.2154	1.85e-11	5.87e-09	3.61534	up
novel_miR_3874	4.77866	61.0545	3.62394	0	0	0	4e-05	0.00160162	-9.48107	down
novel_miR_3886	3.95158	9.7169	2.15711	0	0.108226	0	3.05e-05	0.00132291	-5.8912	down
novel_miR_3891	5.42194	6.15404	4.22793	0	0.216452	0	7.56e-06	0.000419908	-5.30976	down
novel_miR_3914	9.28163	5.18235	3.88279	0	0	0	0.000277908	0.00592454	-8.46217	down
novel_miR_3917	3.67589	3.23897	2.15711	0.0936064	0.108226	0	0.000163111	0.00427031	-4.54535	down
novel_miR_3926	0.275692	2.75312	0.345137	4.02507	2.4892	3.46006	0.000588858	0.00973293	2.72474	up
novel_miR_3946	1.47036	7.28767	0.862842	17.4108	16.9915	17.6582	5.19e-09	7.94e-07	3.57459	up
novel_miR_3973	5.60573	3.88676	6.90274	0	0	0	0.000297816	0.00622196	-8.47874	down
novel_miR_3977	6.6166	11.4983	1.81197	0	0	0	0.000363571	0.00716012	-8.29137	down
novel_miR_3983	5.23815	4.6965	4.83192	0	0	0	0.000400423	0.00764683	-8.26586	down
novel_miR_3997	2.57312	12.9559	2.7611	0	0	0	0.00049211	0.00871403	-8.14651	down
novel_miR_4004	3.4002	2.91507	2.58853	0.0936064	0.108226	0	0.000177418	0.00455359	-4.58045	down
novel_miR_4025	6740.67	13708.3	5430.99	71072.8	72619.4	72168.6	5.53e-23	7.22e-20	3.90369	up
novel_miR_4034	5.23815	2.91507	1.81197	0.0936064	0	0	0.000212007	0.0050195	-5.51483	down
novel_miR_4118	0	0.323897	0	0.936064	1.08226	1.31244	0.000416868	0.00787451	4.57167	up
novel_miR_4121	3.4002	4.3726	3.53765	0	0	0.119312	7.66e-05	0.00250509	-5.72246	down
novel_miR_4135	72.7827	100.084	38.1376	190.115	143.4	162.861	4.21e-07	3.76e-05	2.07886	up
novel_miR_4151	51.1868	12.47	51.0803	0	0.108226	0.119312	8.85e-11	2.43e-08	-8.3018	down
novel_miR_42	3.3083	17.1665	2.93366	0.748851	0.216452	0.357937	0.000336365	0.00674409	-2.96018	down
novel_miR_4206	1.65415	3.23897	0.862842	5.42917	4.11259	3.34075	0.000261991	0.00570157	2.09771	up
novel_miR_4227	4.87056	17.9763	3.2788	0	0	0.119312	3.66e-06	0.000231748	-6.49949	down
novel_miR_4242	11.7629	8.58326	6.5576	0	0	0	0.0001	0.00302721	-8.9601	down
novel_miR_4286	10.2006	1.45753	3.2788	0	0	0	0.000543498	0.00926164	-8.23136	down
novel_miR_4289	2.29743	5.50624	2.32967	0	0	0.119312	0.000178433	0.00455757	-5.40315	down
novel_miR_4293	3.12451	2.91507	2.50224	0.0936064	0.108226	0	0.000219187	0.0050195	-4.51621	down
novel_miR_4294	3.4002	21.0533	2.7611	0	0	0	0.000255963	0.0056409	-8.52535	down
novel_miR_4296	10.3844	5.34429	6.47132	0	0	0	0.000157487	0.00416916	-8.77625	down
novel_miR_4297	57.1601	42.5924	13.2878	0	0	0	1.28e-06	9.59e-05	-10.6085	down
novel_miR_4298	3.12451	2.91507	2.50224	0.0936064	0.108226	0	0.000219187	0.0050195	-4.51621	down
novel_miR_4357	0.275692	0.323897	0	2.05934	1.08226	1.19312	0.000249509	0.00556916	3.76622	up
novel_miR_4377	3772.94	14070.7	3155.67	51892.4	49450.8	32553.9	1.12e-12	3.92e-10	3.68592	up
novel_miR_4380	15.8063	6.80183	16.2214	0	0	0	2.99e-05	0.00130835	-9.56606	down
novel_miR_4393	6.98419	12.3081	3.96907	0.468032	0.108226	0.47725	2.21e-06	0.00015395	-3.51522	down
novel_miR_4444	8.36265	35.9525	8.71471	0	0.216452	0.238625	1.31e-09	2.69e-07	-5.78699	down
novel_miR_4446	6.8004	40.0012	5.00449	115.229	107.901	112.034	3.42e-10	8.12e-08	3.84479	up
novel_miR_4451	3.03261	6.47793	8.71471	0.374425	0	0.357937	0.000137881	0.00381176	-4.03177	down
novel_miR_4485	2.75692	9.23105	1.38055	0	0	0.119312	0.000139544	0.00381844	-5.53406	down
novel_miR_4524	6.7085	23.4825	9.49127	0.748851	0.324678	0	2.69e-06	0.000185784	-4.20251	down
novel_miR_4556	48.5218	152.717	102.419	0.280819	0	0	1.79e-16	9.79e-14	-8.97861	down
novel_miR_4562	0.551384	3.56286	0.258853	7.3949	5.4113	7.51668	3.43e-06	0.000221377	3.41954	up
novel_miR_4590	5.78953	44.3738	6.29875	0.0936064	0	0.119312	3.27e-08	3.97e-06	-6.63681	down
novel_miR_4620	2.75692	7.93547	2.84738	0.0936064	0.324678	0.238625	9.22e-05	0.00282454	-3.42958	down
novel_miR_4663	6.15712	6.31598	9.92269	0.187213	0	0	1.98e-06	0.000142546	-6.03559	down
novel_miR_4665	3.12451	2.91507	2.50224	0.0936064	0.108226	0	0.000219187	0.0050195	-4.51621	down
novel_miR_4674	479.52	1868.56	176.279	3226.89	2856.95	3063.82	4.82e-07	4.23e-05	3.02924	up
novel_miR_468	2.94071	18.4621	1.29426	0	0	0	0.000517406	0.00891885	-8.18938	down
novel_miR_4714	0.275692	0.485845	0.172568	1.87213	1.94807	1.43175	6.36e-05	0.00219376	3.32793	up
novel_miR_4745	11.1196	9.7169	7.16159	0	0	0	8.82e-05	0.00274348	-9.0106	down
novel_miR_4750	0.551384	2.42922	0.431421	6.17802	4.76195	4.89181	4.18e-07	3.76e-05	3.26713	up
novel_miR_4763	0.275692	0.485845	0.172568	1.87213	1.94807	1.43175	6.36e-05	0.00219376	3.32793	up
novel_miR_4771	4.22728	12.1461	1.72568	0	0	0	0.000513443	0.00888625	-8.10819	down
novel_miR_4789	0.0918973	0	0	0.561638	1.62339	0.954499	0.000602284	0.00993911	5.31425	up
novel_miR_4794	8.73024	6.47793	10.3541	0	0	0	9.94e-05	0.00302721	-9.02199	down
novel_miR_4829	13.417	7.61157	14.9272	0	0	0	3.75e-05	0.00155438	-9.46382	down
novel_miR_4866	4.50297	3.88676	3.01995	0.0936064	0.108226	0	4.09e-05	0.00160509	-4.90202	down
novel_miR_4867	6.8923	3.23897	4.05536	0	0	0	0.000465879	0.00848442	-8.21281	down
novel_miR_4873	3.67589	3.40091	6.5576	0.187213	0	0.119312	4.43e-05	0.00172497	-4.83712	down
novel_miR_4897	12.1304	25.4259	14.4095	0.655245	0.974035	0.596562	7.2e-09	1.05e-06	-3.74565	down
novel_miR_4940	0	0.809742	0.258853	4.02507	4.43727	5.13043	7.39e-08	8.4e-06	4.62357	up
novel_miR_4953	5.60573	3.07702	7.24788	0	0	0.119312	2.17e-05	0.00100595	-6.37393	down
novel_miR_4955	4.59486	9.393	10.4404	0	0	0	0.000124795	0.00354739	-8.91808	down
novel_miR_4966	5.88143	5.99209	10.0953	0	0	0	0.000146497	0.00394408	-8.8534	down
novel_miR_498	1.65415	39.5154	0.517705	0	0	0.119312	7.64e-05	0.00250509	-6.5684	down
novel_miR_4996	2.94071	13.6037	2.7611	0	0	0	0.000431022	0.00806988	-8.21203	down
novel_miR_5086	4.87056	17.9763	3.2788	0	0	0.119312	3.66e-06	0.000231748	-6.49949	down
novel_miR_5093	9.92491	2.91507	7.59301	0.0936064	0	0.119312	4.52e-06	0.000277816	-5.87452	down
novel_miR_5112	6.8923	4.21066	4.05536	0	0	0	0.000399931	0.00764683	-8.27011	down
novel_miR_5141	2.75692	10.8505	1.20798	0	0.216452	0.119312	0.000176301	0.00453605	-4.21458	down
novel_miR_5145	6.34091	11.3364	7.59301	0	0	0	0.000119321	0.00343368	-8.86418	down
novel_miR_5181	0	1.13364	0	2.43377	1.51516	3.34075	0.000493011	0.00871403	4.02698	up
novel_miR_5218	2.75692	11.1744	1.1217	0.0936064	0	0.238625	0.000193382	0.00481326	-4.22933	down
novel_miR_5246	1.10277	5.99209	0.345137	13.0113	10.1733	7.636	1.07e-05	0.000564626	3.28076	up
novel_miR_5248	0.183795	0.809742	0	1.4041	2.16452	2.74419	5.56e-05	0.00203638	3.8338	up
novel_miR_5249	11.671	61.2165	8.62842	0	0.54113	0.47725	2.8e-08	3.53e-06	-5.10485	down
novel_miR_5250	5.42194	4.21066	3.2788	0	0	0	0.000585752	0.00970192	-8.04227	down
novel_miR_5253	3.12451	2.91507	2.50224	0.0936064	0.108226	0	0.000219187	0.0050195	-4.51621	down
novel_miR_5262	7.35178	11.4983	5.34962	0.374425	0	0	9.42e-07	7.42e-05	-4.95703	down
novel_miR_5263	0	0.647793	0	1.96573	2.81388	2.74419	7.76e-06	0.000428943	4.82886	up
novel_miR_5273	6.8004	1.29559	6.64389	0	0	0	0.000436138	0.00813552	-8.37525	down
novel_miR_5314	42.6403	104.295	18.6374	124.59	116.235	147.47	9.01e-07	7.24e-05	2.26331	up
novel_miR_532	16.8172	34.333	13.3741	0	0	0	8.64e-06	0.000467512	-9.93173	down
novel_miR_5322	7.44368	4.85845	4.14164	0.280819	0.324678	0.47725	6.76e-05	0.00228488	-3.22576	down
novel_miR_5334	2.66502	2.75312	1.81197	0.0936064	0.108226	0	0.000545512	0.00928081	-4.2223	down
novel_miR_535	3.67589	3.23897	2.15711	0.0936064	0.108226	0	0.000163111	0.00427031	-4.54535	down
novel_miR_5354	6.43281	9.23105	5.00449	0	0	0	0.000202153	0.00493385	-8.57474	down
novel_miR_5358	4.96245	4.85845	3.10623	0.374425	0	0.119312	0.000107727	0.00321518	-3.83138	down
novel_miR_5365	2.84882	22.5108	0.949127	0	0.216452	0.238625	0.000196795	0.00484635	-4.40459	down
novel_miR_5372	0.0918973	0.161948	0	1.12328	0.865809	1.19312	0.000327345	0.00663198	4.51645	up
novel_miR_5436	4.96245	9.7169	8.80099	0	0	0	0.000139637	0.00381844	-8.82942	down
novel_miR_5438	0.918973	11.6603	0.258853	30.7965	14.9352	17.8969	0.000105079	0.00316327	3.65629	up
novel_miR_5455	1.56225	6.31598	0.60399	11.7008	9.52389	5.60768	3.88e-05	0.00157725	2.82017	up
novel_miR_5471	3.21641	22.8347	1.29426	0	0	0	0.000383436	0.00744493	-8.37768	down
novel_miR_5476	2.20553	5.50624	2.15711	0	0	0.119312	0.000213712	0.0050195	-5.34541	down
novel_miR_5511	34.4615	16.6807	21.3985	0	0	0	3.94e-06	0.000246586	-10.2634	down
novel_miR_5517	4.87056	4.04871	2.93366	0	0	0.238625	5.99e-05	0.00211306	-4.88613	down
novel_miR_5582	3.85969	13.6037	1.6394	0	0	0	0.000512653	0.00888625	-8.12583	down
novel_miR_5596	55.6898	68.6661	17.602	558.549	642.213	442.291	3.39e-20	3.54e-17	4.43531	up
novel_miR_5608	6.34091	11.3364	7.59301	0	0	0	0.000119321	0.00343368	-8.86418	down
novel_miR_563	4.31917	15.0612	3.01995	0	0	0.119312	7.1e-06	0.000396881	-6.31212	down
novel_miR_564	2.20553	5.50624	2.15711	0	0	0.119312	0.000213712	0.0050195	-5.34541	down
novel_miR_5644	17.7362	2.26728	7.59301	0	0	0	0.000116531	0.00340975	-9.03588	down
novel_miR_5654	826.984	51.8235	313.298	23.4016	25.0002	20.5217	0.000204315	0.0049519	-3.52666	down
novel_miR_566	12.8656	21.7011	8.02443	0.0936064	0	0.119312	1.38e-09	2.76e-07	-6.58579	down
novel_miR_5685	0	0.161948	0	0.280819	1.51516	2.50556	0.000347142	0.00690713	5.70765	up
novel_miR_5691	3.67589	4.04871	4.74563	0	0	0	0.00057989	0.00969205	-8.08153	down
novel_miR_5696	2.02174	24.6161	0.690274	0	0	0	0.000586053	0.00970192	-8.23586	down
novel_miR_5699	8.54645	2.10533	7.24788	0	0	0	0.00027176	0.00589364	-8.59426	down
novel_miR_5702	23.8933	33.0375	14.8409	0	0	0	5.19e-06	0.000306237	-10.1079	down
novel_miR_5711	2.84882	11.4983	4.57306	0	0	0	0.000338049	0.00676486	-8.34704	down
novel_miR_5726	4016.1	7047.83	2729.95	24430.8	22505.2	25744.8	1.18e-17	8.84e-15	3.24393	up
novel_miR_575	42.6403	104.295	18.6374	124.59	116.235	147.47	9.01e-07	7.24e-05	2.26331	up
novel_miR_5794	10.2006	1.45753	3.2788	0	0	0	0.000543498	0.00926164	-8.23136	down
novel_miR_5815	0	0.323897	0.0862842	2.43377	2.70565	3.57937	2.13e-07	2.02e-05	5.36593	up
novel_miR_5844	119.742	38.3817	81.97	0.0936064	0.432904	0	3.62e-14	1.65e-11	-8.0891	down
novel_miR_5865	12.498	6.15404	6.90274	0.0936064	0	0	1.64e-06	0.000120198	-6.92252	down
novel_miR_5873	1.01087	69.3139	1.89825	0	0.216452	0	2.12e-05	0.000989435	-6.50446	down
novel_miR_5878	2.66502	10.5266	2.67481	0.0936064	0	0	4.08e-05	0.00160509	-5.90764	down
novel_miR_5906	5.51384	5.83014	4.22793	0	0	0	0.000374599	0.00729786	-8.27304	down
novel_miR_5921	4.04348	5.18235	3.62394	0.0936064	0	0	4.03e-05	0.00160162	-5.90352	down
novel_miR_5925	1.10277	11.4983	1.03541	0	0.108226	0	0.000575416	0.00964814	-5.35985	down
novel_miR_5927	1.56225	15.8709	0.776558	0	0.216452	0	0.000572778	0.00963485	-4.80765	down
novel_miR_5944	153.652	525.684	163.336	526.629	541.888	661.587	3.71e-05	0.00154412	1.96799	up
novel_miR_5989	0.0918973	0.161948	0	1.12328	0.865809	1.19312	0.000327345	0.00663198	4.51645	up
novel_miR_6001	6.8923	21.0533	3.79651	0	0	0	0.00011866	0.00343359	-8.85274	down
novel_miR_6003	6.8004	4.04871	4.57306	0	0	0	0.000372922	0.0072814	-8.31743	down
novel_miR_6010	14.1522	7.61157	9.05984	0	0.108226	0.119312	9.34e-08	1.04e-05	-6.33611	down
novel_miR_6017	2.38933	25.4259	1.38055	0	0.216452	0	5.53e-05	0.00203638	-5.47674	down
novel_miR_6021	732.421	4676.1	344.706	8010.46	7643.14	7253.6	2.99e-06	0.000199646	3.2349	up
novel_miR_6030	2.94071	9.7169	4.22793	0	0	0.119312	1.85e-05	0.000888063	-6.10657	down
novel_miR_6048	3.67589	3.23897	2.15711	0.0936064	0.108226	0	0.000163111	0.00427031	-4.54535	down
novel_miR_6082	5.97332	1.94338	4.65935	0	0.108226	0	7.9e-05	0.00250925	-6.01235	down
novel_miR_609	4.22728	29.6365	2.32967	0	0	0.47725	4.94e-05	0.00186409	-4.8905	down
novel_miR_610	156.501	540.098	169.635	540.951	552.927	673.877	4.52e-05	0.00174874	1.95666	up
novel_miR_6129	2.66502	25.4259	1.29426	0	0.324678	0.238625	0.000219597	0.0050195	-4.25838	down
novel_miR_6140	0.0918973	0.161948	0	1.12328	1.08226	1.43175	0.000142862	0.00386615	4.70294	up
novel_miR_6141	4.04348	5.34429	2.41596	0	0	0.119312	6.7e-05	0.00227577	-5.65749	down
novel_miR_6143	314.381	2614.33	173.172	19193.9	21232.3	18914.7	1.1e-13	4.59e-11	5.49921	up
novel_miR_615	3.76779	13.4417	3.01995	0	0	0.119312	1.12e-05	0.000577049	-6.19345	down
novel_miR_6151	32132.3	86499	35081.7	203807	180416	142214	4.41e-08	5.23e-06	2.62509	up
novel_miR_6162	3.58399	4.3726	2.50224	0.0936064	0	0	0.000113702	0.00335517	-5.57199	down
novel_miR_6257	44.2026	46.3172	22.0025	0.468032	0.324678	0.119312	1.87e-16	9.79e-14	-6.0336	down
novel_miR_6263	0.275692	0.97169	0.0862842	118.038	95.5636	43.3104	6.83e-28	1.43e-24	8.60549	up
novel_miR_6265	1.28656	22.9967	0.862842	0	0	0.119312	0.000178446	0.00455757	-6.00503	down
novel_miR_6283	4.31917	15.8709	4.57306	56.7255	46.6454	70.633	2.81e-13	1.09e-10	3.75504	up
novel_miR_630	2.38933	51.3376	0.517705	0	0	0	0.000184343	0.00463446	-8.94061	down
novel_miR_6319	1.92984	8.58326	1.38055	0.0936064	0	0	0.000276958	0.00592454	-5.39619	down
novel_miR_6327	3.67589	3.56286	2.93366	0.0936064	0	0.119312	8.05e-05	0.00254194	-4.7452	down
novel_miR_6329	3.12451	2.91507	2.50224	0.0936064	0.108226	0	0.000219187	0.0050195	-4.51621	down
novel_miR_6366	10.9358	3.40091	3.53765	0.374425	0.108226	0.119312	5.36e-05	0.0019899	-4.09581	down
novel_miR_6375	2.48123	26.3976	1.1217	0	0	0	0.000395241	0.00757557	-8.41225	down
novel_miR_6377	7.99506	2.91507	3.62394	0	0	0	0.000473412	0.00855582	-8.21974	down
novel_miR_6382	3.85969	7.12573	1.38055	0.280819	0.108226	0.119312	0.000174401	0.00449826	-3.49042	down
novel_miR_642	3.4002	18.786	1.1217	0	0	0	0.000499768	0.00872364	-8.21405	down
novel_miR_6429	3.21641	13.1178	3.36509	0	0	0	0.000359123	0.0071184	-8.29903	down
novel_miR_643	14.4279	5.83014	9.23241	0	0	0	7.47e-05	0.00247822	-9.1541	down
novel_miR_6432	2.94071	19.2718	4.48678	0	0.216452	0.47725	2.99e-05	0.00130835	-4.18262	down
novel_miR_6435	3.76779	5.83014	3.62394	0	0	0	0.000573817	0.0096368	-8.03557	down
novel_miR_6439	5.69763	8.09742	5.69476	0	0	0	0.000220574	0.00501985	-8.55056	down
novel_miR_6444	63.501	218.63	61.2618	0.374425	0.54113	1.55106	1.39e-18	1.32e-15	-6.11604	down
novel_miR_6446	2.38933	51.3376	0.517705	0	0	0	0.000184343	0.00463446	-8.94061	down
novel_miR_6450	12.498	6.15404	6.90274	0.0936064	0	0	1.64e-06	0.000120198	-6.92252	down
novel_miR_6455	36.3913	19.9196	17.602	0.187213	0	0	1.56e-10	3.89e-08	-7.55108	down
novel_miR_648	2.75692	5.0204	2.67481	0	0	0.119312	0.00012497	0.00354739	-5.51277	down
novel_miR_6480	13.7846	37.572	4.4005	105.962	90.2605	152.601	5.84e-11	1.65e-08	3.73635	up
novel_miR_6487	0	0	0	0.748851	1.94807	2.98281	0.000416823	0.00787451	8.18299	up
novel_miR_6495	8.27076	4.6965	9.8364	0	0	0	0.000134383	0.00375338	-8.90517	down
novel_miR_6511	3.76779	19.1099	1.72568	0	0	0	0.000360515	0.00711898	-8.3539	down
novel_miR_6521	99.2491	24.2922	28.0424	4.86753	3.24678	3.22144	7.67e-05	0.00250509	-3.04763	down
novel_miR_6529	104.855	6.80183	20.2768	0.655245	0.216452	0.715875	1.37e-07	1.37e-05	-5.61436	down
novel_miR_657	0.459486	0.647793	0.345137	13.4793	9.41567	7.15875	7.75e-14	3.37e-11	5.12271	up
novel_miR_6573	3.12451	4.3726	4.14164	0	0.216452	0.119312	7.16e-05	0.00238061	-4.41275	down
novel_miR_6625	2.66502	6.80183	2.58853	0.0936064	0.324678	0.238625	0.000182744	0.00462214	-3.28451	down
novel_miR_6638	2.66502	9.7169	1.20798	18.1596	16.2339	14.5561	2.69e-07	2.51e-05	2.96523	up
novel_miR_6639	3.67589	4.53455	4.74563	0	0	0	0.000541302	0.00925833	-8.11072	down
novel_miR_6647	8.17886	4.85845	7.42044	0	0.108226	0	4.97e-06	0.000301967	-6.66008	down
novel_miR_6664	3.21641	3.40091	2.15711	0	0	0.119312	0.000257266	0.0056577	-5.31346	down
novel_miR_6670	6.8004	40.0012	5.00449	115.229	107.901	112.034	3.42e-10	8.12e-08	3.84479	up
novel_miR_6671	7.81127	55.7102	10.6992	0	0	0.357937	8.09e-09	1.14e-06	-6.50355	down
novel_miR_6703	6.52471	2.59117	5.78104	0	0	0	0.000392016	0.00756932	-8.35226	down
novel_miR_6710	9.28163	5.18235	3.88279	0	0	0	0.000277908	0.00592454	-8.46217	down
novel_miR_6712	6.34091	16.0329	5.52219	0	0	0	0.000118294	0.00343251	-8.83768	down
novel_miR_6717	8.17886	2.91507	3.71022	0	0	0	0.000454407	0.00838646	-8.24442	down
novel_miR_6721	6.8004	2.42922	4.57306	0	0	0	0.000490024	0.00871403	-8.21967	down
novel_miR_6726	14.8874	22.3489	7.16159	0	0	0	3.09e-05	0.00133345	-9.43608	down
novel_miR_6730	5.97332	1.94338	4.65935	0	0.108226	0	7.9e-05	0.00250925	-6.01235	down
novel_miR_6753	7.71937	3.56286	3.71022	0.187213	0.324678	0.357937	0.000119934	0.00344184	-3.42667	down
novel_miR_6772	5.05435	6.63988	2.93366	0	0	0	0.0004924	0.00871403	-8.10126	down
novel_miR_6790	11.4872	14.8992	8.54214	0.655245	0.324678	0.238625	2.74e-08	3.49e-06	-4.00368	down
novel_miR_6812	2.84882	2.91507	2.41596	0.0936064	0.108226	0	0.000274766	0.00589364	-4.44871	down
novel_miR_6813	122.499	1150.32	59.1047	0.0936064	0.108226	0.715875	7.73e-18	6.22e-15	-8.96984	down
novel_miR_6814	8.82214	7.93547	7.16159	0	0	0	0.000126322	0.00355677	-8.84947	down
novel_miR_6821	7.25989	4.04871	4.14164	0	0	0	0.000384375	0.00744932	-8.29871	down
novel_miR_6852	4.77866	2.42922	3.10623	0.187213	0.216452	0.238625	0.000466095	0.00848442	-3.35268	down
novel_miR_6861	3.12451	2.91507	2.50224	0.0936064	0.108226	0	0.000219187	0.0050195	-4.51621	down
novel_miR_688	7.16799	5.0204	3.2788	0	0	0	0.000411068	0.00779314	-8.23541	down
novel_miR_6892	3.12451	3.40091	1.38055	0	0	0.119312	0.000516004	0.00890938	-5.07627	down
novel_miR_6905	6.15712	2.26728	4.48678	0	0	0	0.000561147	0.0094697	-8.14689	down
novel_miR_693	0.0918973	0.161948	0	1.12328	1.08226	1.43175	0.000142862	0.00386615	4.70294	up
novel_miR_6931	1.56225	24.7781	1.29426	0	0	0	0.000498875	0.00872364	-8.29929	down
novel_miR_6966	2.57312	6.15404	1.72568	0.187213	0	0	0.000182501	0.00462214	-4.53951	down
novel_miR_6983	0.459486	3.07702	0.172568	10.4839	12.5542	8.94843	7.81e-09	1.12e-06	4.32628	up
novel_miR_700	3.12451	2.91507	2.50224	0.0936064	0.108226	0	0.000219187	0.0050195	-4.51621	down
novel_miR_7010	23.4338	8.42131	28.3875	0	0.108226	0	2.74e-08	3.49e-06	-8.24046	down
novel_miR_7040	2.84882	2.91507	2.41596	0.0936064	0.108226	0	0.000274766	0.00589364	-4.44871	down
novel_miR_7053	4.04348	9.55495	3.10623	0	0	0	0.000421623	0.00794994	-8.18361	down
novel_miR_7054	3.12451	9.23105	5.95361	0	0	0	0.000296505	0.00620699	-8.43267	down
novel_miR_7055	2.57312	5.66819	1.03541	0	0	0.119312	0.000490611	0.00871403	-5.10385	down
novel_miR_707	4.41107	7.12573	2.84738	0	0	0	0.00053205	0.00915555	-8.05509	down
novel_miR_7084	6.7085	8.58326	6.21246	0	0	0	0.000170885	0.00443157	-8.68049	down
novel_miR_7089	7191.61	35706	4636.57	26961.3	26767.4	37058.1	0.000407435	0.00775239	2.08062	up
novel_miR_7092	12.498	6.15404	6.90274	0.0936064	0	0	1.64e-06	0.000120198	-6.92252	down
novel_miR_7101	2.84882	9.7169	4.48678	0	0	0	0.000394398	0.00757331	-8.26104	down
novel_miR_7103	4.13538	4.85845	2.24339	0	0	0.238625	7.87e-05	0.00250925	-4.71963	down
novel_miR_7109	12.9575	6.15404	3.01995	0	0.108226	0	6.68e-06	0.000378693	-6.54637	down
novel_miR_7134	11.3953	8.58326	6.38503	0	0	0	0.000105414	0.00316425	-8.93135	down
novel_miR_7150	1.10277	5.83014	0.517705	17.7852	14.2858	9.18706	1.87e-07	1.8e-05	3.65023	up
novel_miR_7173	7.62747	8.58326	4.57306	0.0936064	0	0.238625	4.88e-07	4.23e-05	-5.11866	down
novel_miR_7174	2.38933	3.07702	2.15711	0.0936064	0.108226	0.119312	0.000483063	0.00864054	-3.76396	down
novel_miR_7181	0.735178	1.78143	0.258853	160.535	148.594	188.394	3.78e-50	3.95e-46	8.46198	up
novel_miR_7211	8.54645	14.4134	12.0798	0	0	0	4.62e-05	0.00177203	-9.31933	down
novel_miR_7216	5.33004	8.90716	4.05536	0	0	0	0.000289448	0.00607489	-8.38291	down
novel_miR_7226	3.03261	14.7373	1.72568	0.0936064	0	0.119312	2.34e-05	0.00106532	-5.15087	down
novel_miR_7228	6.8923	21.863	5.60848	0.468032	0	0	9.44e-07	7.42e-05	-4.97558	down
novel_miR_7230	5.69763	7.77352	1.81197	0	0	0	0.000565503	0.00952781	-8.0391	down
novel_miR_7231	6.8923	14.4134	5.60848	0	0	0.119312	8.01e-07	6.69e-05	-6.76022	down
novel_miR_7236	4.31917	5.18235	4.31421	0	0	0	0.000482723	0.00864054	-8.14877	down
novel_miR_7241	2.75692	14.2515	2.7611	0	0	0	0.000431073	0.00806988	-8.22151	down
novel_miR_7257	3.67589	7.28767	0.949127	0	0.108226	0	0.000229466	0.00517712	-5.41542	down
novel_miR_7268	3.12451	12.632	1.03541	0	0.108226	0.119312	8.95e-05	0.0027655	-4.87578	down
novel_miR_7269	0.735178	4.21066	0.60399	4.21229	5.30308	7.75531	6.18e-05	0.00215018	2.74566	up
novel_miR_7275	2.84882	8.58326	1.38055	0.187213	0	0	0.000140075	0.00382044	-4.69414	down
novel_miR_7279	3.3083	6.96378	1.81197	8.05015	9.41567	10.2609	6.89e-06	0.000386864	2.14062	up
novel_miR_7334	3.03261	12.47	9.49127	0	0	0	0.000147165	0.00395189	-8.84531	down
novel_miR_7386	2.84882	36.2764	0.690274	0.187213	0	0.119312	6.21e-05	0.00215453	-5.32037	down
novel_miR_7403	4.77866	5.66819	2.93366	0	0	0	0.000579259	0.00969205	-8.01934	down
novel_miR_7406	25.3637	4.3726	20.3631	0.0936064	0.108226	1.43175	0.000137516	0.00381176	-4.42934	down
novel_miR_741	14.6117	5.66819	5.78104	0.280819	0.216452	0	1.65e-06	0.000120198	-4.88428	down
novel_miR_7425	4.22728	4.85845	6.12618	0	0	0	0.000363969	0.00716012	-8.34582	down
novel_miR_743	12.7737	9.23105	11.8209	0.0936064	0	0.357937	7.39e-08	8.4e-06	-5.58359	down
novel_miR_7483	2.84882	2.91507	2.41596	0.0936064	0.108226	0	0.000274766	0.00589364	-4.44871	down
novel_miR_7490	2.75692	8.42131	3.10623	0.0936064	0	0.119312	1.89e-05	0.000895125	-5.00759	down
novel_miR_7507	1.65415	39.5154	0.517705	0	0	0.119312	7.64e-05	0.00250509	-6.5684	down
novel_miR_7553	1.83795	8.74521	1.20798	0	0	0.119312	0.000356638	0.00708259	-5.30443	down
novel_miR_7563	2.20553	17.6524	1.98454	0	0	0	0.000500235	0.00872364	-8.19487	down
novel_miR_7581	109.266	10.2027	63.4189	3.93147	5.4113	2.74419	0.000312169	0.00641913	-3.39953	down
novel_miR_7585	11.9466	284.867	8.11072	865.297	728.794	393.373	3.84e-05	0.00156819	4.06536	up
novel_miR_7590	3.21641	8.09742	3.53765	0	0	0	0.000513814	0.00888625	-8.09227	down
novel_miR_7602	7.35178	6.15404	3.19252	11.7944	23.4851	14.5561	5.07e-05	0.00189912	2.33134	up
novel_miR_7606	1346.11	6436.47	897.011	10463.6	10530.7	10577.5	1.08e-07	1.17e-05	2.99229	up
novel_miR_7609	8.27076	6.63988	4.14164	0.280819	0.432904	0.238625	7.91e-06	0.000432572	-3.53441	down
novel_miR_7616	3.58399	3.40091	5.78104	0	0	0.119312	5.37e-05	0.0019899	-6.03973	down
novel_miR_7619	16.1739	7.61157	5.43591	0	0	0	9.4e-05	0.00286981	-9.02634	down
novel_miR_7629	7.07609	2.10533	8.11072	0	0	0	0.000279763	0.00595195	-8.58848	down
novel_miR_7631	0.275692	1.13364	0.0862842	1.59131	2.38097	2.8635	7.11e-05	0.00237134	3.30056	up
novel_miR_7683	3.21641	4.3726	1.46683	0.187213	0.216452	0	0.000549233	0.00932893	-3.47184	down
novel_miR_7708	4.13538	28.5029	3.96907	0	0	0.119312	2.02e-06	0.000144727	-6.84082	down
novel_miR_7729	15.9901	36.4384	15.0997	0	0.108226	0	1.97e-09	3.75e-07	-8.05622	down
novel_miR_7776	36384.5	24770	10990.7	32.107	15.2599	176.582	2.32e-16	1.15e-13	-7.41686	down
novel_miR_7780	36.7589	143.162	28.0424	0.374425	0.108226	0.596562	1.89e-17	1.32e-14	-6.45555	down
novel_miR_780	0.183795	0.809742	0	1.4041	2.16452	2.74419	5.56e-05	0.00203638	3.8338	up
novel_miR_7800	6.8004	29.6365	4.9182	0.655245	0.865809	0.715875	6.71e-06	0.000378693	-3.06944	down
novel_miR_7816	0.0918973	0.161948	0	1.12328	0.865809	1.19312	0.000327345	0.00663198	4.51645	up
novel_miR_7819	3.58399	9.393	2.24339	0	0.108226	0	3.59e-05	0.00150667	-5.84689	down
novel_miR_7821	2.57312	7.93547	1.46683	0.280819	0.216452	0.119312	0.000486253	0.00868272	-3.1331	down
novel_miR_7867	5.14625	10.5266	8.11072	0	0	0	0.000139359	0.00381844	-8.81234	down
novel_miR_7876	5.97332	1.94338	4.65935	0	0.108226	0	7.9e-05	0.00250925	-6.01235	down
novel_miR_7879	4.59486	11.0125	1.38055	0	0.216452	0	3.98e-05	0.00160162	-5.02203	down
novel_miR_7884	0.183795	0.485845	0	1.4041	2.27275	1.78969	2.86e-05	0.00127715	4.0868	up
novel_miR_7890	6.06522	2.10533	2.07082	0	0.108226	0	0.000228221	0.00516016	-5.57442	down
novel_miR_7925	4.41107	29.4746	5.09077	0	0	0.119312	1.02e-06	7.85e-05	-6.97978	down
novel_miR_7933	49.6245	68.99	35.5491	0.187213	0.54113	1.07381	6.85e-16	3.25e-13	-5.61707	down
novel_miR_7956	0.183795	1.94338	0.0862842	2.62098	4.00436	4.29525	4.69e-05	0.0017834	3.5521	up
novel_miR_7981	1.01087	17.9763	0.690274	0	0	0.119312	0.000450915	0.00833674	-5.67141	down
novel_miR_8030	4.31917	6.63988	4.48678	0	0	0	0.000391952	0.00756932	-8.24852	down
novel_miR_8040	4.13538	7.28767	1.1217	0	0.108226	0	0.000145751	0.00393416	-5.52683	down
novel_miR_8044	10.9358	22.6728	8.197	0	0	0	3.64e-05	0.00152088	-9.36931	down
novel_miR_8050	12.3142	7.93547	0.60399	0	0	0	0.000463469	0.00848442	-8.31992	down
novel_miR_8063	7.16799	6.47793	4.83192	0.374425	0.324678	0.238625	7.82e-06	0.000429817	-3.54167	down
novel_miR_8068	7.25989	11.0125	4.31421	0	0	0	0.000178941	0.00455907	-8.62338	down
novel_miR_8097	6.8923	21.863	5.60848	0.468032	0	0	9.44e-07	7.42e-05	-4.97558	down
novel_miR_8107	3.12451	2.91507	2.50224	0.0936064	0.108226	0	0.000219187	0.0050195	-4.51621	down
novel_miR_8138	41.8133	55.7102	21.7436	0.187213	0	0.715875	1.15e-13	4.6e-11	-6.15662	down
novel_miR_8158	2.38933	3.07702	2.15711	0.0936064	0.108226	0.119312	0.000483063	0.00864054	-3.76396	down
novel_miR_8163	41.7214	75.9538	34.3411	0	0.432904	0.119312	1.17e-16	6.77e-14	-7.18995	down
novel_miR_8180	0.551384	1.13364	0.0862842	2.9954	2.16452	3.57937	1.26e-05	0.000635065	3.32861	up
novel_miR_822	3.76779	3.88676	3.62394	0.0936064	0.216452	0.119312	6.94e-05	0.00232303	-3.99424	down
novel_miR_8249	7.81127	20.0816	3.19252	0.187213	0.324678	0.119312	1.39e-07	1.37e-05	-4.46516	down
novel_miR_8259	17.5524	2.91507	6.64389	0	0	0	0.000120778	0.00345658	-8.99631	down
novel_miR_8290	9.28163	14.8992	5.60848	0	0.216452	0.119312	1.62e-08	2.17e-06	-5.53846	down
novel_miR_8313	1.56225	24.7781	1.29426	0	0	0	0.000498875	0.00872364	-8.29929	down
novel_miR_8328	9.09783	5.99209	6.21246	0.374425	0.432904	0.238625	7.95e-06	0.000432615	-3.6582	down
novel_miR_8347	2.94071	3.72481	1.72568	0.0936064	0.216452	0.119312	0.000495082	0.00872112	-3.41276	down
novel_miR_8355	7.99506	1.29559	1.20798	0.0936064	0	0	0.000510817	0.00888625	-5.57736	down
novel_miR_836	3.12451	7.44962	2.07082	0.187213	0.108226	0	4.63e-05	0.00177203	-4.26795	down
novel_miR_8366	6.8923	3.23897	4.05536	0	0	0	0.000465879	0.00848442	-8.21281	down
novel_miR_8468	11.3953	12.3081	18.5511	0	0	0	2.25e-05	0.00102974	-9.65492	down
novel_miR_8481	1.01087	6.15404	0.690274	17.5044	17.6408	14.4368	5.28e-09	7.94e-07	3.81647	up
novel_miR_8525	18.5633	7.28767	9.05984	0	0.108226	0	3.6e-07	3.27e-05	-7.32558	down
novel_miR_8544	1.47036	7.28767	0.862842	17.3172	16.9915	17.6582	5.32e-09	7.94e-07	3.57197	up
novel_miR_8551	1.56225	12.9559	1.38055	0.0936064	0	0	0.000208981	0.0050195	-5.66052	down
novel_miR_8559	5.33004	48.5845	1.55312	0	0	0	9e-05	0.00277449	-9.15641	down
novel_miR_8564	1.92984	92.9583	2.93366	0	0	0	2.91e-05	0.00128799	-9.70576	down
novel_miR_858	6.6166	52.4713	2.32967	0	0	0	5.58e-05	0.00203734	-9.33817	down
novel_miR_8595	1.28656	27.0454	1.1217	0	0	0.238625	0.00019764	0.00484635	-5.35592	down
novel_miR_8604	9.28163	21.7011	6.64389	0	0	0.119312	1.23e-07	1.26e-05	-7.16609	down
novel_miR_8609	1.28656	0.809742	0.0862842	39.1275	39.3943	26.726	2.92e-18	2.54e-15	6.39913	up
novel_miR_863	5.23815	20.2435	1.29426	0	0	0	0.000318081	0.00651505	-8.43875	down
novel_miR_8650	8.91404	3.23897	4.48678	0	0.108226	0	1.98e-05	0.000931537	-6.31292	down
novel_miR_8716	4.04348	5.66819	6.38503	0.0936064	0.216452	0.238625	1.45e-05	0.000712137	-4.24021	down
novel_miR_8737	2.84882	17.1665	2.15711	0.0936064	0	0	2.69e-05	0.00120948	-6.18019	down
novel_miR_8757	1.65415	29.1507	1.6394	0	0	0.238625	6.84e-05	0.00230487	-5.54888	down
novel_miR_8773	20.0336	11.4983	8.97356	0.187213	0.108226	0.238625	2.22e-09	4.13e-07	-5.45808	down
novel_miR_8777	3.12451	2.91507	2.50224	0.0936064	0.108226	0	0.000219187	0.0050195	-4.51621	down
novel_miR_8799	11.3953	16.5187	6.81645	0	0	0	5.73e-05	0.00206316	-9.17662	down
novel_miR_8818	7.16799	17.3285	2.58853	0	0	0	0.000184562	0.00463446	-8.63986	down
novel_miR_8820	3.67589	6.80183	0.949127	0	0.108226	0	0.000253675	0.00563807	-5.37574	down
novel_miR_8833	0.0918973	0.485845	0	1.4977	1.51516	4.17594	1.09e-05	0.000564626	4.75021	up
novel_miR_8835	3.12451	2.91507	2.50224	0.0936064	0.108226	0	0.000219187	0.0050195	-4.51621	down
novel_miR_8839	2.84882	2.91507	2.41596	0.0936064	0.108226	0	0.000274766	0.00589364	-4.44871	down
novel_miR_8860	7.81127	5.66819	5.78104	0.0936064	0.108226	0.119312	1.02e-06	7.85e-05	-5.15551	down
novel_miR_8881	9.55732	23.3206	5.86733	0	0	0	5.62e-05	0.00203734	-9.18955	down
novel_miR_8896	14.4279	7.12573	4.31421	0	0.108226	0	2.13e-06	0.00014959	-6.79971	down
novel_miR_8903	11.5791	4.53455	6.12618	0.0936064	0.108226	0.119312	9.78e-07	7.63e-05	-5.37462	down
novel_miR_8910	194.455	21.3772	25.0224	0.187213	0.108226	0	6.62e-12	2.16e-09	-8.57925	down
novel_miR_8914	11.3953	15.0612	5.60848	0.280819	0	0.238625	9.73e-09	1.35e-06	-4.98456	down
novel_miR_8921	4.13538	4.85845	2.24339	0	0	0.238625	7.87e-05	0.00250925	-4.71963	down
novel_miR_8927	3.12451	2.91507	2.50224	0.0936064	0.108226	0	0.000219187	0.0050195	-4.51621	down
novel_miR_8953	12.6818	36.9242	5.78104	759.709	747.193	650.969	9.73e-38	2.54e-34	6.33498	up
novel_miR_8954	2.84882	2.91507	2.50224	0.0936064	0.108226	0	0.000260832	0.00568821	-4.47163	down
novel_miR_8971	0.275692	0.161948	0.172568	1.31049	1.40694	1.19312	0.000470578	0.00853413	3.2745	up
novel_miR_8988	3.4002	7.28767	0.949127	0	0	0.119312	0.000257994	0.00566177	-5.36265	down
novel_miR_9	5.78953	50.8518	4.57306	0	0.324678	0.357937	8.14e-07	6.75e-05	-5.13136	down
novel_miR_9012	1.92984	92.9583	2.93366	0	0	0	2.91e-05	0.00128799	-9.70576	down
novel_miR_9062	16.7253	10.0408	3.01995	0	0	0	0.000117134	0.00341784	-8.92674	down
novel_miR_9079	41.7214	75.9538	34.3411	0	0.432904	0.119312	1.17e-16	6.77e-14	-7.18995	down
novel_miR_9083	6.43281	7.77352	2.7611	0	0	0	0.000375163	0.00729786	-8.24995	down
novel_miR_9093	22.2391	19.5957	22.9516	0	0	0.119312	3.78e-09	6.81e-07	-8.21584	down
novel_miR_9101	2.57312	17.8143	2.58853	0	0	0.119312	2.2e-05	0.00101146	-6.20432	down
novel_miR_9112	3.21641	28.9887	2.58853	0.0936064	0.108226	0.715875	0.000154041	0.00411539	-3.92601	down
novel_miR_9129	58.2629	1030.32	19.8454	0	0.432904	0.357937	1.08e-12	3.89e-10	-8.70001	down
novel_miR_9134	1.47036	13.1178	1.55312	0	0.108226	0.119312	0.000171235	0.00443157	-4.8014	down
novel_miR_9164	3.67589	18.786	3.01995	0	0	0	0.000255334	0.0056409	-8.50279	down
novel_miR_9172	4.22728	30.1224	2.7611	0	0	0.47725	3.15e-05	0.00135201	-4.95185	down
novel_miR_9215	1.47036	7.28767	0.862842	17.3172	16.9915	17.6582	5.32e-09	7.94e-07	3.57197	up
novel_miR_9224	11.3034	40.811	8.28329	0.468032	0	0.835187	2.48e-07	2.34e-05	-4.42782	down
novel_miR_9225	13.6927	8.42131	15.186	0	0	0	3.36e-05	0.00143992	-9.50246	down
novel_miR_9235	41.9971	73.0387	9.05984	272.582	283.444	201.996	1.45e-10	3.76e-08	3.65158	up
novel_miR_9238	9.74111	5.66819	6.0399	0.0936064	0	0	3.63e-06	0.000231748	-6.68144	down
novel_miR_9273	1.19466	2.59117	0.431421	3.18262	5.62776	3.22144	0.000106351	0.00318322	2.51682	up
novel_miR_9286	26.9259	15.709	14.9272	0	0	0.357937	1.87e-09	3.62e-07	-6.60837	down
novel_miR_93	6.8923	2.10533	1.98454	0	0.216452	0	0.00030165	0.00625446	-4.79165	down
novel_miR_9310	1.28656	26.8834	0.776558	0.0936064	0.108226	0.238625	0.000360285	0.00711898	-4.45682	down
novel_miR_9317	2.84882	9.7169	4.48678	0	0	0	0.000394398	0.00757331	-8.26104	down
novel_miR_9327	4.04348	16.0329	2.15711	0.0936064	0	0	1.52e-05	0.000743779	-6.23895	down
novel_miR_933	3.67589	3.72481	1.46683	0	0.108226	0	0.000322814	0.00659905	-5.24412	down
novel_miR_9334	1.47036	7.28767	0.862842	17.3172	16.9915	17.6582	5.32e-09	7.94e-07	3.57197	up
novel_miR_9350	19.7579	148.507	17.4294	0.0936064	0.108226	0.954499	6.92e-10	1.57e-07	-6.03077	down
novel_miR_9382	2.38933	6.96378	1.29426	0.187213	0	0.119312	0.000340575	0.00678941	-3.91631	down
novel_miR_9389	0.551384	3.56286	0.258853	7.3949	5.4113	7.51668	3.43e-06	0.000221377	3.41954	up
novel_miR_9391	6.06522	11.1744	6.64389	0	0	0	0.000141635	0.00385292	-8.76868	down
novel_miR_9399	0	3.56286	0	17.8788	11.9049	28.3964	2.43e-05	0.00110297	5.34888	up
novel_miR_9404	871.37	1765.4	411.231	9582.58	10925.2	9372.95	1.05e-25	1.56e-22	4.25913	up
novel_miR_9415	3.95158	12.47	4.9182	0	0	0.119312	5e-06	0.000301967	-6.4123	down
novel_miR_9454	3.03261	19.7577	2.84738	0	0	0	0.000287853	0.00607008	-8.46396	down
novel_miR_9464	0	0	0	1.31049	1.40694	2.26694	0.000498825	0.00872364	8.0531	up
novel_miR_9481	39.1482	3.40091	9.14613	0.280819	0.324678	0	2.06e-06	0.000145307	-5.58866	down
novel_miR_9486	29.1314	86.1565	10.3541	170.457	153.789	196.388	6.17e-09	9.08e-07	3.15875	up
novel_miR_9504	5.69763	8.09742	5.69476	0	0	0	0.000220574	0.00501985	-8.55056	down
novel_miR_9516	3.58399	1.94338	10.9581	0	0	0	0.000302963	0.00625446	-8.61607	down
novel_miR_9525	3.12451	16.5187	1.20798	30.1412	30.0868	61.088	2.02e-07	1.94e-05	3.73941	up
novel_miR_9526	479.888	1874.23	176.538	3233.91	2862.58	3067.4	4.94e-07	4.23e-05	3.02863	up
novel_miR_9546	23.0662	24.6161	13.2015	0.468032	0	0	8.11e-10	1.8e-07	-6.00429	down
novel_miR_955	4.04348	14.2515	3.01995	0	0	0	0.000307792	0.0063416	-8.37114	down
novel_miR_9563	5.51384	16.0329	5.60848	0.187213	0.108226	0.357937	1.17e-07	1.22e-05	-4.42593	down
novel_miR_9595	21.9635	18.1382	24.9361	0	0	0.119312	4.66e-09	7.94e-07	-8.24759	down
novel_miR_9596	1.74605	54.7385	1.46683	0	0	0.119312	1.29e-05	0.000644785	-7.0611	down
novel_miR_9628	12.8656	2.75312	4.65935	0	0	0	0.000244728	0.0054859	-8.62473	down
novel_miR_9635	0	0	0	2.80819	1.73162	2.38625	0.00019627	0.00484635	8.48691	up
novel_miR_964	7.25989	3.56286	6.73017	0	0	0.119312	1.26e-05	0.000635065	-6.4589	down
novel_miR_965	4.04348	21.2152	1.03541	83.9649	65.6932	69.9171	5.16e-09	7.94e-07	4.3032	up
novel_miR_9666	3.85969	4.04871	1.72568	0.0936064	0	0	0.000203879	0.0049519	-5.3994	down
novel_miR_9691	7.53558	8.74521	8.80099	0	0	0	0.000109701	0.00326479	-8.93411	down
novel_miR_9705	10.9358	1.78143	8.62842	0	0	0	0.000191218	0.00477862	-8.80693	down
novel_miR_9714	4.04348	5.18235	3.62394	0.0936064	0	0	4.03e-05	0.00160162	-5.90352	down
novel_miR_9716	11.4872	36.6003	4.65935	0	0	0	3.56e-05	0.00149963	-9.41839	down
novel_miR_9737	10.9358	88.2618	4.05536	0	0	0	1.03e-05	0.000549082	-9.98582	down
novel_miR_9749	17.8281	14.4134	18.3785	0	0	0.119312	2.11e-08	2.79e-06	-7.88682	down
novel_miR_9801	1.37846	28.9887	0.776558	0.0936064	0.108226	0.238625	0.000280677	0.00595925	-4.55173	down
novel_miR_9809	2.57312	9.393	3.96907	0	0	0	0.000482484	0.00864054	-8.15132	down
novel_miR_9819	0	0.323897	0	1.4041	1.73162	3.22144	1.05e-05	0.000554462	5.47261	up
novel_miR_9822	4.50297	3.88676	3.01995	0.0936064	0.108226	0	4.09e-05	0.00160509	-4.90202	down
novel_miR_987	0.0918973	0.809742	0	2.43377	1.51516	1.67037	0.000122224	0.0034884	3.88857	up
novel_miR_9873	192.984	350.294	113.809	1187.12	961.697	1135.5	3.14e-17	2.05e-14	3.21213	up
novel_miR_9914	13.2332	70.7714	2.93366	0	0	0	1.64e-05	0.000795827	-9.80681	down
novel_miR_9968	8.73024	152.069	3.36509	0.187213	0.432904	1.07381	5.4e-06	0.000314665	-5.0289	down
novel_miR_9972	0.0918973	0.647793	0.0862842	115.885	90.477	41.4014	2.29e-26	3.99e-23	9.21941	up
novel_miR_9978	0.367589	3.88676	0.517705	4.96114	3.78791	5.48837	0.000335355	0.00674099	2.7329	up
