# Supplementary material for: Genome-wide identification and comparison of differentially expressed profiles of miRNAs and lncRNAs with associated ceRNA networks in the gonads of Chinese soft-shelled turtle, Pelodiscus sinensis
Source: BMC Genomics. 2020 Jun 29;21:443. doi: 10.1186/s12864-020-06826-1 (PMC7322844; doi:10.1186/s12864-020-06826-1)
Supplement: Supplementary file 3 — Additional file 3. The predicted families of DEmiRNAs [file 12864_2020_6826_MOESM3_ESM.xlsx]

## Sheet: Additional file 2 miRNA familie
Families
mir-32
mir-8250
mir-2851
mir-191
mir-3622
mir-676
mir-875
mir-307as
mir-7180
mir-548
mir-3140
mir-2566
mir-490
mir-938
mir-4891
mir-459
mir-25
mir-7407
mir-9058
mir-9243
mir-5904
mir-1251
mir-96
mir-197
mir-2320
mir-184
mir-4000
mir-1784
mir-4679
mir-2363
mir-36
mir-329
mir-214
mir-964
mir-373
mir-932
mir-769
mir-154
mir-449
mir-5918
mir-1829
lsy-6
mir-392
mir-147
mir-344
mir-8799
mir-4869
mir-629
mir-85
mir-722
mir-1262
mir-135
mir-8517
mir-2772
mir-3927
mir-90
mir-379
mir-218
mir-193
mir-3940
mir-181
mir-668
mir-370
mir-3155
mir-308
mir-205
mir-3200
mir-383
mir-2450
mir-5846
mir-431
bantam
mir-672
mir-10
mir-127
mir-105
mir-3068
mir-1889
mir-9033
mir-939
mir-3204
mir-28
mir-2237
mir-7583
mir-981
mir-8815
mir-2056
mir-150
mir-927
mir-281
mir-649
mir-50
mir-6790
mir-29
mir-1544
mir-2043
mir-4637
mir-2582
mir-92_2
mir-190
mir-7147
mir-5345
mir-458
mir-46
mir-1248
mir-723
mir-2830
mir-17
mir-304
mir-139
mir-1298
mir-2332
mir-665
mir-22
mir-2
mir-6497
mir-489
mir-230
mir-43_2
mir-465
mir-515
mir-354
mir-202
mir-5912
mir-450
mir-2765
mir-296
mir-378
mir-6794
mir-210
mir-86
mir-614
mir-4863
mir-3747
mir-937
mir-4782
mir-2300
mir-9230
mir-33
mir-1243
mir-2576
mir-101
mir-11
mir-342
mir-1634
mir-3578
mir-1803
mir-252
mir-iab-4
mir-204
mir-1288
mir-286
mir-235
mir-2012
mir-1246
mir-7961
mir-1756
mir-2071
mir-223
mir-185
mir-59
mir-351
mir-996
mir-314
mir-224
mir-1732
mir-1497
mir-242
mir-3670
mir-8069
mir-7578
mir-24
mir-2188
mir-4667
mir-2217
mir-3432
mir-1306
mir-2797
mir-2996
mir-253
mir-3179
mir-2076
mir-3
mir-132
mir-664
mir-943
mir-6511
mir-239
mir-5911
mir-242_2
mir-928
mir-8927
mir-143
mir-460
mir-72
mir-1290
mir-1957
mir-1267
mir-430
mir-187
mir-667
mir-1902
mir-571
mir-1299
mir-1822
mir-500
mir-883
mir-153
mir-61
mir-317
mir-1843
mir-7948
mir-6827
mir-3687
mir-653
mir-880
mir-182
mir-2483
mir-2013
mir-192
mir-282
mir-1285
mir-27
mir-2861
mir-87
mir-7940
mir-610
mir-454
mir-586
mir-743
mir-148
mir-124
mir-35_2
mir-21
mir-580
mir-8364
mir-670
mir-785
mir-9855
mir-279
mir-1990
mir-231
mir-208
mir-999
mir-455
mir-363
mir-576
mir-873
mir-1175
mir-266
mir-7579
mir-9786
mir-881
mir-2733
mir-133
mir-2756
mir-305
mir-2856
mir-9250
mir-505
mir-7911
mir-498
mir-34
mir-2766
mir-276
mir-12
mir-3156
mir-103
mir-2980
mir-23
mir-1
mir-7676
mir-145
mir-9
mir-2002
mir-4868
mir-9002
mir-651
mir-544
mir-971
mir-2542
mir-506
mir-4660
mir-316
mir-581
mir-6302
mir-1677
mir-5890
mir-607
mir-8935
mir-1388
mir-219
mir-4874
mir-1842
mir-4488
mir-942
mir-4890
mir-7552
mir-2061
mir-4796
mir-1329
mir-137
mir-95
mir-3811
mir-275
mir-125_2
mir-467
mir-1269
mir-57
mir-1260b
mir-1179
mir-183
mir-737
mir-3149
mir-1994
mir-4677
mir-306
mir-35
mir-216
mir-130
mir-561
mir-199
mir-4504
mir-9229
mir-5350
mir-375
mir-3543
mir-15
mir-2284
mir-8908
mir-77
mir-7386
mir-623
mir-217
mir-134
mir-802
mir-4654
mir-63
mir-1662
mir-128
mir-412
mir-1698
mir-1986
mir-1270
mir-3127
mir-1543
mir-3036
mir-9080
mir-138
mir-146
mir-246
mir-3012
mir-619
mir-671
mir-254
mir-346
mir-975
mir-7458
mir-1257
mir-26
let-7
mir-422
mir-3167
mir-6516
mir-9235
mir-2567
mir-1231
mir-6715
mir-491
mir-427
mir-750
mir-616
mir-7880
mir-73
mir-708
mir-1805
mir-5045
mir-30
mir-956
mir-298
mir-1545
mir-1909
mir-9186
mir-221
mir-67
mir-497
mir-315
mir-3145
mir-1206
mir-302
mir-290
mir-7918
mir-788
mir-7
mir-551
mir-8315
mir-3193
mir-1260a
mir-1744
mir-129
mir-9215
mir-7615
mir-19
mir-31
mir-511
mir-8
mir-612
mir-5729
mir-590
mir-8229
mir-3158
mir-126
mir-980
mir-7398
mir-338
mir-6131
mir-4766
mir-584
mir-310
mir-499
mir-365
mir-678
mir-992
mir-456
mir-196
mir-1249
mir-645
mir-4848
mir-194
mir-122
mir-920
mir-3817
mir-203
mir-155
mir-1422
mir-8940
mir-9189
mir-7371
