# Supplementary material for: Genome-wide identification and comparison of differentially expressed profiles of miRNAs and lncRNAs with associated ceRNA networks in the gonads of Chinese soft-shelled turtle, Pelodiscus sinensis
Source: BMC Genomics. 2020 Jun 29;21:443. doi: 10.1186/s12864-020-06826-1 (PMC7322844; doi:10.1186/s12864-020-06826-1)
Supplement: Supplementary file 4 — Additional file 4. The DEmRNAs between ovaries and testes [file 12864_2020_6826_MOESM4_ESM.xlsx]

## Sheet: Additional file 5
Gene ID	Ovary 1	Ovary 2	Ovary 3	Testis 1	Testis 2	Testis 3
ENSPSIG00000000003	67.2083	67.5594	70.1653	20.2932	15.8528	17.9897
ENSPSIG00000000011	23.8638	30.074	20.6733	5.58763	5.79486	5.60855
ENSPSIG00000000012	33.0968	31.7231	25.9368	3.69385	3.12583	3.67893
ENSPSIG00000000016	51.4164	48.3766	44.4572	14.0362	13.9428	14.5969
ENSPSIG00000000023	2.42574	4.54348	3.39757	0.033477	0.32791	0.293176
ENSPSIG00000000050	24.3383	29.7871	26.567	3.697	3.53182	3.35852
ENSPSIG00000000057	104.556	116.558	70.2731	0.255201	0.272214	0.253348
ENSPSIG00000000079	0.049525	0.025858	0.055283	0.334068	0.352868	0.402425
ENSPSIG00000000088	20.5593	26.1357	29.3605	3.0006	2.94215	1.76411
ENSPSIG00000000100	0.23226	0.201568	0.143804	133.088	125.712	103.227
ENSPSIG00000000105	7.65285	9.7358	5.01002	2.66212	2.87652	1.98462
ENSPSIG00000000106	88.1932	84.9371	65.1713	0.302625	0.02575	0.114049
ENSPSIG00000000118	6.36588	7.22758	4.04846	0.070189	1.32744	0.938467
ENSPSIG00000000123	5.18729	5.69485	5.24062	0.541246	0.754072	0.92185
ENSPSIG00000000127	103.071	101.232	110.032	7.13759	8.58111	8.2102
ENSPSIG00000000146	6.52782	6.56929	4.69777	0.03072	0.072417	0.013363
ENSPSIG00000000169	55.179	40.7432	16.1852	3.00044	2.70019	2.44245
ENSPSIG00000000180	0	0	0	6.06732	7.69246	5.68951
ENSPSIG00000000188	32.5423	36.7265	29.1023	6.80703	7.95877	7.37891
ENSPSIG00000000193	0.0759	0.460506	0.218647	0.872811	0.911118	0.61723
ENSPSIG00000000196	1.11167	3.18911	1.65309	0.138674	0.024439	0.120102
ENSPSIG00000000212	1.32984	0.699113	1.00759	5.88528	5.70283	3.95252
ENSPSIG00000000218	2.23664	3.69631	1.81957	0.013602	0.026774	0.062115
ENSPSIG00000000224	0.606298	0.456066	0.535096	1.41095	1.69174	2.96284
ENSPSIG00000000259	0.260161	0.432199	0.267616	2.63846	3.98211	1.58103
ENSPSIG00000000268	87.5894	114.604	72.735	0.764243	0.736473	0.094725
ENSPSIG00000000300	0.264982	0.104534	0.199149	39.9896	20.7539	27.1317
ENSPSIG00000000309	0.336769	0.253708	0.453618	1.31686	1.49451	0.845477
ENSPSIG00000000316	0.025398	0.002295	0.001829	45.1455	57.2902	59.2835
ENSPSIG00000000341	25.0881	25.4655	30.2742	4.93891	4.11892	5.84705
ENSPSIG00000000342	3.99488	4.55476	5.76356	0.056043	0.167267	0.048083
ENSPSIG00000000365	5.40412	8.39324	6.09609	1.74103	0.143374	0.129412
ENSPSIG00000000381	34.7036	57.426	33.4568	0.2101	0.233032	0.182245
ENSPSIG00000000407	113.996	126.958	14.245	0.938413	6.28789	5.96461
ENSPSIG00000000413	141.435	103.859	84.3857	49.9193	55.7539	44.607
ENSPSIG00000000414	31.9883	87.3912	45.5035	0.15653	0.093064	0.098656
ENSPSIG00000000421	100.733	95.7675	95.2593	10.6339	9.60984	10.4464
ENSPSIG00000000437	2.06218	1.63091	0.996831	0.076445	0.21644	0.005778
ENSPSIG00000000446	60.9775	60.1928	48.8128	23.174	29.0046	20.5671
ENSPSIG00000000460	9.05783	14.5377	6.79105	34.6587	42.1978	26.1225
ENSPSIG00000000477	0.310397	0.119032	2.45271	3.65355	4.90424	4.58846
ENSPSIG00000000483	1.45592	0.914975	0.029154	9.8897	6.80184	7.36696
ENSPSIG00000000487	64.9178	83.0507	63.2832	3.53086	4.35365	4.27914
ENSPSIG00000000497	25.2307	17.0092	31.4787	4.73362	4.11541	4.39369
ENSPSIG00000000500	2.94155	3.69316	1.80068	0.231738	0.026327	0.307708
ENSPSIG00000000509	95.5174	84.7456	62.8469	21.2761	22.4228	7.51114
ENSPSIG00000000512	5.0099	5.42315	2.30191	0.190104	0.364591	0.30167
ENSPSIG00000000519	101.332	63.1765	37.8119	23.9802	17.941	5.06801
ENSPSIG00000000520	110.449	130.569	65.0456	7.47553	11.8527	9.50073
ENSPSIG00000000533	0.291131	0.318809	0.569465	2.22219	1.15044	1.91295
ENSPSIG00000000537	3.45688	1.3741	3.15727	6.77096	8.31432	7.99491
ENSPSIG00000000540	0.162185	0.141756	0.042599	0.901032	1.11849	0.721356
ENSPSIG00000000541	1.12218	0.77886	0.630144	0.045023	0	0.035187
ENSPSIG00000000542	162.302	102.568	128.146	20.4882	17.9308	12.0526
ENSPSIG00000000563	10.3957	15.0449	6.64137	1.31225	1.31185	1.22876
ENSPSIG00000000566	76.4261	110.267	91.8325	3.03905	2.9901	3.20809
ENSPSIG00000000569	20.8541	23.5277	24.1611	2.55509	1.25857	3.34039
ENSPSIG00000000583	0.009975	0.016331	0.028893	0.37926	0.19923	0.156536
ENSPSIG00000000584	92.7026	103.528	67.6188	7.55091	6.89304	5.99646
ENSPSIG00000000590	71.5867	73.435	75.553	4.22209	2.74122	5.21352
ENSPSIG00000000592	0	0	0	1.11603	1.0689	1.25684
ENSPSIG00000000593	0.006562	0.02163	0.035205	10.7718	19.8991	14.3529
ENSPSIG00000000612	108.117	68.1804	44.0726	22.4585	17.6773	3.9821
ENSPSIG00000000627	29.6569	40.2281	31.4065	3.51732	0.077146	0.045708
ENSPSIG00000000651	5.48886	7.88538	2.53237	0.028084	0	0.235942
ENSPSIG00000000652	6.76323	12.5653	7.13495	1.87484	2.41409	2.19705
ENSPSIG00000000663	86.2571	72.801	41.2122	19.4756	16.7978	6.33331
ENSPSIG00000000671	132.165	113.241	68.9967	43.4451	24.6794	21.9536
ENSPSIG00000000684	26.5562	35.7637	21.5489	6.19337	6.43223	5.94688
ENSPSIG00000000697	10.7676	3.87233	6.69385	0.324276	1.94268	0.566452
ENSPSIG00000000712	0	0.177251	0.071411	5.93328	7.18004	4.38821
ENSPSIG00000000714	351.133	360.935	246.058	23.1132	21.2712	24.7548
ENSPSIG00000000717	29.7314	37.202	16.8021	0.817757	1.14264	1.35665
ENSPSIG00000000725	1.86403	2.37198	1.47926	0	0.005426	0.016538
ENSPSIG00000000742	5.68065	7.75494	4.92977	0.55233	0.263068	0.815871
ENSPSIG00000000756	72.8251	87.2712	54.8452	1.98409	2.96679	2.83306
ENSPSIG00000000760	1.43798	0.774688	1.04309	3.08077	3	3.52546
ENSPSIG00000000765	109.121	116.003	84.3052	1.324	0.879953	1.40365
ENSPSIG00000000767	0.048223	0.02823	0.021255	0.159467	0.239622	0.224712
ENSPSIG00000000783	7.2202	2.65082	7.42632	17.2069	13.1463	16.6985
ENSPSIG00000000784	3.02555	1.46679	5.89066	10.8519	13.2192	15.4192
ENSPSIG00000000793	0.814969	0.386172	0.458519	5.22412	3.60336	2.53435
ENSPSIG00000000800	1.28098	1.27065	1.33744	0.049567	0	0.179212
ENSPSIG00000000804	1.58936	0.84159	0.971582	0.150304	0	0
ENSPSIG00000000835	1.54598	2.21462	6.22519	0.191192	0	0
ENSPSIG00000000839	6.32118	7.29862	5.48577	0.473047	0.534758	0.660396
ENSPSIG00000000846	158.759	254.688	150.135	0.074855	0.003571	0.067793
ENSPSIG00000000873	83.2968	90.9228	81.2712	11.1132	12.8703	12.7971
ENSPSIG00000000883	58.776	53.3122	51.0819	1.64029	2.22053	1.70545
ENSPSIG00000000891	1.95694	2.01004	3.96663	0.158925	0.055724	0.061136
ENSPSIG00000000896	15.4059	12.4849	14.7598	3.11167	0.042396	2.74578
ENSPSIG00000000919	168.065	149.659	118.854	0.119703	0	0.023826
ENSPSIG00000000927	359.891	387.196	321.526	0.341382	0.282073	0.333751
ENSPSIG00000000934	1.00723	0.336726	1.40854	11.3303	9.19268	3.00545
ENSPSIG00000000968	0.306713	0.189344	0.406749	1.69308	1.96314	1.20323
ENSPSIG00000000990	18.1692	11.8874	21.8644	37.4793	39.1303	49.6529
ENSPSIG00000000991	3.01361	1.64981	3.50314	0.110901	0.12266	0.077125
ENSPSIG00000000996	16.0859	25.8367	13.064	3.25879	2.01393	2.93275
ENSPSIG00000001005	0.216374	0.167021	0.140878	0.759885	0.643665	0.685103
ENSPSIG00000001010	0.116932	0.065187	0.133354	0.225487	0.30564	0.518707
ENSPSIG00000001012	15.1981	17.4925	15.4135	6.6675	4.4086	3.21223
ENSPSIG00000001016	5.67476	5.48781	4.11453	1.50245	1.38764	1.22254
ENSPSIG00000001017	48.2147	56.4995	41.5488	0.001241	0.017635	0.002349
ENSPSIG00000001020	96.1635	103.156	42.3654	0.040601	0.138958	0.298276
ENSPSIG00000001026	1.56425	2.37086	1.57729	0.980046	0.074207	0.03852
ENSPSIG00000001038	18.6273	26.8491	18.4408	0.186035	0.549509	0.289179
ENSPSIG00000001041	39.9878	41.1391	37.8445	0.058671	0.081752	0.040154
ENSPSIG00000001050	51.2212	50.8965	64.6911	10.8573	9.84799	10.3108
ENSPSIG00000001054	371.108	517.382	298.212	46.2566	28.2595	39.5698
ENSPSIG00000001089	37.1006	41.8639	41.5374	0.570222	0.236708	0.262487
ENSPSIG00000001094	28.9415	44.4228	23.9542	8.97858	1.71473	8.65166
ENSPSIG00000001100	893.764	764.129	797.331	19.5001	21.3369	17.169
ENSPSIG00000001111	3.63064	1.50321	5.18861	8.35267	9.2915	16.6453
ENSPSIG00000001127	75.3547	104.37	55.6906	6.42411	5.76437	7.37039
ENSPSIG00000001158	34.5885	39.0432	36.6175	5.36139	6.0802	5.07139
ENSPSIG00000001165	0.00271	0	0	96.8289	96.9756	49.5311
ENSPSIG00000001166	22.7506	36.4009	0.778921	0.807116	0.212335	0.131363
ENSPSIG00000001168	27.6656	36.2706	20.5671	5.14471	5.97302	5.5795
ENSPSIG00000001170	86.0736	34.7246	45.376	3.45886	3.16652	10.2076
ENSPSIG00000001172	0.055432	0.032671	0.059382	6.51493	8.92953	5.57692
ENSPSIG00000001174	0.009801	0.113746	0.109697	1.07196	1.57002	1.70299
ENSPSIG00000001178	54.4326	75.2362	58.8653	2.91558	3.6014	3.03984
ENSPSIG00000001184	0.055723	0.002608	0.025121	44.5313	35.5923	25.8366
ENSPSIG00000001191	3.38798	7.09097	3.53969	0	0	0
ENSPSIG00000001228	3.71351	2.28494	3.81747	0.01933	0.869215	1.08504
ENSPSIG00000001236	2.69629	3.48646	2.14873	0.1052	0.562573	0.110354
ENSPSIG00000001241	64.978	97.405	63.1941	0.175008	0.390576	0.451075
ENSPSIG00000001256	11.8153	13.744	8.67047	3.48072	3.94894	2.89444
ENSPSIG00000001262	122.454	106.275	86.6369	20.8169	26.8117	24.1938
ENSPSIG00000001267	24.1993	26.8307	20.5309	1.02433	7.90016	7.64756
ENSPSIG00000001269	8.32918	10.6172	6.19964	1.23055	0.360051	1.81301
ENSPSIG00000001272	50.7363	23.4903	28.1615	105.459	103.44	67.7314
ENSPSIG00000001288	0.563264	0.268193	0.45913	11.5786	12.5843	11.4614
ENSPSIG00000001294	1.15213	0.885676	0.803916	0.207755	0.101663	0.161666
ENSPSIG00000001307	34.5516	37.8171	25.1915	6.19041	6.12231	5.64966
ENSPSIG00000001309	15.5482	19.3161	11.322	1.09352	0.840269	0.769646
ENSPSIG00000001325	0.002397	0.062648	0.012466	0.800568	1.69118	1.92485
ENSPSIG00000001328	55.8884	33.3546	102.647	284.177	220.78	229.288
ENSPSIG00000001335	16.233	18.1507	12.8983	10.3556	0.076109	0.042794
ENSPSIG00000001337	5.37906	7.26824	4.68887	0.056169	0	0
ENSPSIG00000001342	24.779	32.5907	23.5544	5.92163	7.06707	8.17161
ENSPSIG00000001359	45.7032	45.1832	50.78	3.21352	2.91991	2.62223
ENSPSIG00000001366	0.620417	0.520343	0.631269	2.03227	2.05145	1.49188
ENSPSIG00000001368	18.591	3.48425	12.5559	54.4314	49.0898	30.6425
ENSPSIG00000001371	0.128696	0.045998	0.021138	2.15241	1.26939	1.90737
ENSPSIG00000001382	50.11	44.5352	19.6192	14.1699	9.75249	4.98372
ENSPSIG00000001390	0.021013	0.257261	0.374248	7.1978	5.40703	1.04112
ENSPSIG00000001405	3.86979	0.926331	0.396151	5.73287	3.75103	4.86815
ENSPSIG00000001407	4.20387	6.67989	6.57919	18.8425	19.4327	15.0261
ENSPSIG00000001422	122.646	55.5988	98.1302	305.878	275.758	212.939
ENSPSIG00000001424	62.1963	58.9555	67.4023	5.70535	6.31473	7.2778
ENSPSIG00000001443	0.117549	0.17058	0.164418	0.281973	0.481486	0.546355
ENSPSIG00000001477	24.3374	37.6587	21.3118	8.92484	8.80831	7.70955
ENSPSIG00000001478	0.0509	0.044067	0.047763	27.2524	32.8625	25.3938
ENSPSIG00000001482	13.7231	13.0098	16.2457	0.265545	0.32414	0.225996
ENSPSIG00000001483	243.591	185.478	196.433	21.9474	14.8223	20.2663
ENSPSIG00000001485	24.2764	29.5855	17.2001	6.57113	8.29275	8.93775
ENSPSIG00000001496	4.04778	4.37128	4.80183	0.590447	0.479059	0.429842
ENSPSIG00000001500	675.976	730.645	287.99	0.078054	362.113	0.07828
ENSPSIG00000001502	112.566	161.188	93.1106	19.8561	13.8589	16.5717
ENSPSIG00000001504	82.0365	77.5514	81.3933	11.3908	11.2375	10.1386
ENSPSIG00000001516	43.1729	19.3956	24.8766	117.64	130.365	161.496
ENSPSIG00000001527	68.5574	51.3127	78.6296	6.25245	9.90304	9.86426
ENSPSIG00000001532	18.0413	13.6391	47.5879	54.5583	71.5769	55.2397
ENSPSIG00000001533	0.104623	0.053632	0.038922	2.08033	1.9665	2.14347
ENSPSIG00000001550	9.00537	11.1859	6.64336	1.03979	0.828627	1.12174
ENSPSIG00000001555	33.7611	51.8533	33.0014	14.0128	13.9412	14.1322
ENSPSIG00000001564	57.3644	60.3746	46.0592	1.40581	1.21587	2.86822
ENSPSIG00000001603	0.047325	0.037506	0.032691	0.865312	0.747797	1.27828
ENSPSIG00000001606	3.50531	3.63916	2.43012	18.0614	17.6846	10.0917
ENSPSIG00000001623	3.00945	1.56689	4.12327	11.1673	9.02097	11.5544
ENSPSIG00000001626	84.8687	58.7632	28.0719	16.9585	14.534	6.50527
ENSPSIG00000001643	0.092093	0.028664	0.032777	227.593	271.854	135.784
ENSPSIG00000001644	109.576	61.0708	32.6675	1.53516	2.73685	1.14221
ENSPSIG00000001652	0.043093	0.12518	0.043134	1.41771	1.32439	2.33526
ENSPSIG00000001653	66.2223	72.1484	49.4707	11.5722	12.0108	14.2223
ENSPSIG00000001657	81.3453	73.9287	89.9417	25.4714	26.7515	26.9553
ENSPSIG00000001662	39.2566	49.5776	29.5556	1.52775	0.119154	0.043733
ENSPSIG00000001671	21.0536	17.3729	8.41275	5.3286	1.52189	1.69465
ENSPSIG00000001675	12.8724	21.5739	13.6682	6.74168	6.84746	5.68901
ENSPSIG00000001688	12.5811	22.934	15.02	0.884926	0.440368	0.862959
ENSPSIG00000001737	93.7962	121.427	84.7787	15.0118	15.9749	15.3973
ENSPSIG00000001745	22.17	21.2659	22.7337	66.401	70.3416	52.2463
ENSPSIG00000001750	91.7352	108.744	76.7626	4.11081	3.46835	4.29131
ENSPSIG00000001756	188.62	267.899	73.3558	32.0342	26.5912	26.0633
ENSPSIG00000001766	4.91223	5.61579	4.26511	1.58293	1.47192	1.33863
ENSPSIG00000001780	0.884305	2.02064	0.630711	0	0.061311	0.004849
ENSPSIG00000001782	2.76396	3.02964	1.98823	0.067133	0.137549	0.117244
ENSPSIG00000001785	3.47716	4.21647	4.03132	0.030372	0.136309	0.04995
ENSPSIG00000001788	99.0942	105.587	96.647	21.7759	24.5006	20.378
ENSPSIG00000001789	29.5459	25.6718	26.9081	8.79435	9.8873	10.4726
ENSPSIG00000001798	2.13022	0.909277	1.72102	28.6768	17.0136	15.5598
ENSPSIG00000001820	0.972003	1.53816	1.76432	0.04487	0.028225	0.005876
ENSPSIG00000001821	1.8726	1.80442	2.94837	7.08237	9.60197	4.03263
ENSPSIG00000001825	5.68837	9.06299	5.05622	2.37499	1.86895	1.1695
ENSPSIG00000001840	13.713	20.7721	15.3432	2.69377	0.091211	2.68758
ENSPSIG00000001841	19.9714	18.5416	13.6834	2.61857	2.44961	2.16436
ENSPSIG00000001862	0.037508	0.006259	4.96928	5.79924	5.82572	7.47433
ENSPSIG00000001869	0.612415	0.863979	0.455747	0.097422	0.257399	0.093125
ENSPSIG00000001880	23.0945	20.1567	21.6314	5.84761	3.0319	4.19243
ENSPSIG00000001900	21.6275	23.2117	14.476	3.75868	3.41166	3.9753
ENSPSIG00000001910	96.145	119.169	84.0954	28.2106	30.6441	0.062439
ENSPSIG00000001922	0.044664	0.005064	0.041777	1.18404	0.914995	0.289229
ENSPSIG00000001931	9.92489	4.9651	6.73931	1.5284	1.46239	1.25033
ENSPSIG00000001936	0.025138	0.136458	0.155688	2.71478	2.99148	2.19175
ENSPSIG00000001946	0.123847	0.16741	0.198598	1.2037	0.929855	1.01392
ENSPSIG00000001981	18.4305	20.427	17.4846	0.054229	0.06689	0.017003
ENSPSIG00000001986	93.4244	68.509	90.8767	0.07064	0.139559	0.073365
ENSPSIG00000001989	9.67059	8.99921	9.41183	0.059134	0.093731	0.04395
ENSPSIG00000001992	7.76616	11.8673	6.0375	3.37297	2.41403	2.39428
ENSPSIG00000001993	283.529	349.674	229.547	1.24026	0.414195	1.25148
ENSPSIG00000001994	2.95586	0.909986	2.64864	0.499163	0.586201	0.413242
ENSPSIG00000002009	9.29289	9.59936	7.33658	0.828481	1.39134	1.26059
ENSPSIG00000002029	28.2406	32.8554	27.4064	8.23029	9.23089	9.3222
ENSPSIG00000002047	6.67544	12.1126	14.0138	3.16029	3.54602	0.980075
ENSPSIG00000002050	0.489421	0.270635	0.385509	0.941474	1.07166	0.788132
ENSPSIG00000002063	855.534	803.879	625.763	0.367243	0	0.311057
ENSPSIG00000002079	35.8706	26.2911	22.5184	9.12015	10.2017	8.76487
ENSPSIG00000002082	4.562	4.03231	3.88379	11.4919	9.71106	8.5256
ENSPSIG00000002085	2.89623	10.4954	12.3895	0.379627	0.221764	0.228373
ENSPSIG00000002089	2.22562	2.73513	1.83207	1.32081	0.445341	0.334601
ENSPSIG00000002090	19.5816	22.6154	17.4984	6.90607	8.66151	7.95901
ENSPSIG00000002091	0.019718	0.0432	0.052429	0.536722	1.64427	0.980933
ENSPSIG00000002093	88.7413	62.9689	84.6768	212.019	176.897	154.111
ENSPSIG00000002096	2.8045	3.61542	3.98619	4.78244	12.9947	8.97852
ENSPSIG00000002099	65.2991	62.9222	82.0431	1.87701	1.74531	1.90757
ENSPSIG00000002100	5.00744	2.8877	7.19957	14.2772	14.9489	15.183
ENSPSIG00000002103	0	0.012876	0	17.5314	18.1225	18.4222
ENSPSIG00000002105	11.1863	10.5985	13.2249	27.8412	26.9259	29.0242
ENSPSIG00000002107	2.77269	2.038	2.82769	0.720569	0.922817	1.32481
ENSPSIG00000002108	261.6	266.526	236.976	83.7479	63.8089	75.4439
ENSPSIG00000002109	3.15829	2.52492	1.99358	5.63149	7.07165	3.99647
ENSPSIG00000002110	226.702	116.614	265.493	596.228	687.261	678.462
ENSPSIG00000002111	0.594235	0.336057	0.6338	2.07654	2.41683	2.56052
ENSPSIG00000002112	20.6229	18.3898	16.1923	7.26255	7.07686	6.77492
ENSPSIG00000002115	5.89052	6.72866	2.68574	0.091582	0.046317	0.025282
ENSPSIG00000002117	55.7264	69.1569	44.3652	20.0343	15.6111	15.9832
ENSPSIG00000002119	0.658774	0.13191	0.628032	4.82552	5.51975	3.93545
ENSPSIG00000002123	244.349	191.477	255.783	36.8249	40.4972	42.4376
ENSPSIG00000002126	45.9599	55.9753	39.4986	14.5036	15.9875	15.9703
ENSPSIG00000002128	36.601	14.1035	14.7682	29.3158	22.0698	21.7997
ENSPSIG00000002131	7.65337	7.87928	7.1073	2.18006	2.49108	1.96925
ENSPSIG00000002136	0.938481	0.235753	0.743461	1.88641	1.4769	1.90363
ENSPSIG00000002142	2.38528	3.34888	4.5933	0.919227	1.0476	1.45958
ENSPSIG00000002143	11.1649	11.7791	16.4451	1.42247	1.11034	0.96511
ENSPSIG00000002146	22.7367	27.7807	28.2945	4.85886	5.13399	4.92054
ENSPSIG00000002147	5.66179	4.61448	7.1453	10.0104	8.46742	7.72567
ENSPSIG00000002150	0.078244	0.085257	0.286905	2.37038	2.64598	3.49072
ENSPSIG00000002151	121.051	173.353	103.786	5.74403	8.55153	6.10129
ENSPSIG00000002153	1.67605	2.03056	105.583	829.868	789.859	502.208
ENSPSIG00000002157	4.05431	3.79669	5.7526	17.6772	12.7486	17.2206
ENSPSIG00000002160	0.773062	0.313983	0.086898	3.01522	2.0155	2.41324
ENSPSIG00000002170	14.782	19.3194	14.1009	5.49937	4.22963	4.3203
ENSPSIG00000002173	0.487699	0.347846	0.609558	4.50453	4.51284	4.58199
ENSPSIG00000002174	0.293397	0.047703	0.001496	3.80213	3.44956	4.215
ENSPSIG00000002178	8.23342	8.47295	10.7536	2.00132	1.95592	2.9349
ENSPSIG00000002179	15.8977	16.3607	15.9646	7.13274	7.87514	7.61431
ENSPSIG00000002182	0.276276	0.427705	0.451775	2.35646	2.93684	2.06605
ENSPSIG00000002185	0.391505	0.170783	0.59424	4.01065	3.89856	4.95936
ENSPSIG00000002187	20.4352	33.1209	24.7438	8.72519	11.2028	7.5823
ENSPSIG00000002191	22.4655	35.8718	19.8395	6.46344	7.51356	9.63396
ENSPSIG00000002198	22.1894	30.6888	31.9849	3.48006	3.7385	3.28437
ENSPSIG00000002202	18.0322	18.7602	18.8856	1.8194	2.31056	1.12399
ENSPSIG00000002207	28.1685	32.9872	27.7579	6.11896	6.15072	6.3243
ENSPSIG00000002208	1.02126	1.09738	0.510607	3.94854	4.80185	6.52825
ENSPSIG00000002211	33.9907	20.9925	20.9707	9.10252	11.4825	7.54604
ENSPSIG00000002212	123.788	125.031	130.439	6.66357	6.00282	5.09968
ENSPSIG00000002213	28.5662	36.3903	25.4912	6.01755	7.40292	8.00306
ENSPSIG00000002214	2.5094	3.83073	3.18	14.505	15.1063	11.0172
ENSPSIG00000002217	2.58581	2.25588	2.43139	5.35361	4.68792	3.92429
ENSPSIG00000002223	28.52	29.9047	26.2896	6.46074	7.18896	6.46799
ENSPSIG00000002224	8.66042	7.11093	8.32247	2.7266	2.50982	2.93629
ENSPSIG00000002226	214.812	343.884	228.703	5.72932	5.40654	5.92434
ENSPSIG00000002228	10.5522	8.08507	12.6183	1.09766	2.06756	1.81277
ENSPSIG00000002229	1.95258	1.54504	2.11743	0.061496	0.011122	0.064456
ENSPSIG00000002232	29.4417	33.7005	23.7457	12.0248	7.4104	10.1605
ENSPSIG00000002234	0.091663	0.143037	0.56425	2.52366	4.433	9.18648
ENSPSIG00000002241	3.85744	10.4631	3.08012	1.84644	1.6733	1.49808
ENSPSIG00000002246	20.7386	30.3595	18.5512	9.06335	9.32928	9.74995
ENSPSIG00000002248	11.897	9.03436	11.8026	2.85644	3.80679	3.61564
ENSPSIG00000002250	6.16948	7.40063	5.76213	1.38492	1.78394	1.81364
ENSPSIG00000002254	11.8735	16.9803	10.4659	2.09732	2.83021	1.25992
ENSPSIG00000002256	13.8589	18.9793	10.1814	4.01571	4.49959	7.32911
ENSPSIG00000002257	0.086358	0.136083	0.162881	1.65591	2.33521	2.08834
ENSPSIG00000002263	1.72115	1.24585	1.06416	4.95196	3.57178	3.69045
ENSPSIG00000002264	9.66352	13.6142	11.4281	2.41642	2.98514	2.32818
ENSPSIG00000002265	82.761	91.3862	79.8285	18.119	20.9815	20.2583
ENSPSIG00000002268	0	0.007515	0	0.29264	1.84042	1.26458
ENSPSIG00000002273	2.5101	2.51343	3.98119	0.152009	0.303711	0.148349
ENSPSIG00000002274	0.415072	0.528234	0.967968	2.52101	3.0279	2.30768
ENSPSIG00000002276	38.8835	36.5829	15.3339	0.081993	0	0.01096
ENSPSIG00000002277	24.5001	25.3246	20.1138	6.37795	5.77187	6.59021
ENSPSIG00000002281	1.56372	1.51229	0.926485	0.004936	0	0
ENSPSIG00000002283	14.496	14.1767	17.1388	4.05076	3.78209	4.1702
ENSPSIG00000002284	0.451268	0.343378	0.430437	3.23564	2.11428	2.83733
ENSPSIG00000002285	6.95973	7.72577	8.89412	16.989	14.0287	15.1315
ENSPSIG00000002286	96.0411	110.777	118.389	26.4989	23.1051	37.2187
ENSPSIG00000002288	101.118	88.0021	64.2169	15.3823	22.3613	7.70855
ENSPSIG00000002289	3.56827	4.75439	3.00772	9.91144	10.27	11.1721
ENSPSIG00000002291	22.09	24.9618	18.6219	5.07533	4.9099	4.18279
ENSPSIG00000002296	56.3805	34.8301	47.9968	9.11199	13.6082	13.2595
ENSPSIG00000002303	6.68669	6.46026	6.52802	0.859413	0.73955	1.05783
ENSPSIG00000002305	4.64072	4.50735	6.65039	19.1062	17.3871	20.1277
ENSPSIG00000002309	0.35995	0.071273	0.53533	3.25834	3.67467	2.77234
ENSPSIG00000002311	203.72	128.359	229.899	428.147	495.401	535.746
ENSPSIG00000002314	19.4346	31.6722	16.4277	6.13849	6.17774	6.26027
ENSPSIG00000002317	14.9807	26.7031	16.3337	4.13331	4.33575	4.41196
ENSPSIG00000002319	0.185664	0.51423	0.714209	2.25222	2.2231	2.2503
ENSPSIG00000002320	2.05724	1.58029	0.839728	2.37656	2.32881	2.94988
ENSPSIG00000002325	38.3631	38.7463	34.6751	0.03846	0.003423	0.01874
ENSPSIG00000002326	94.5642	95.4102	73.2322	0.13534	0	0
ENSPSIG00000002328	28.3531	31.3821	25.0517	7.21926	7.56975	9.74389
ENSPSIG00000002331	11.589	10.6389	9.79074	20.9935	15.5787	20.5365
ENSPSIG00000002332	166.633	186.582	116.81	0.703284	0.895889	1.08679
ENSPSIG00000002335	0.20144	0.240338	0.28894	2.5012	2.08986	3.32899
ENSPSIG00000002336	1.28899	0.858059	0.906175	2.96007	2.89128	1.93002
ENSPSIG00000002337	33.5154	45.3882	28.3563	7.3047	6.5256	8.11569
ENSPSIG00000002346	1.29162	0.445579	1.38888	4.96231	4.22117	4.43377
ENSPSIG00000002347	16.1953	18.0706	16.7398	7.74871	7.67609	8.3093
ENSPSIG00000002348	40.703	26.4355	17.9185	25.7613	68.0791	42.466
ENSPSIG00000002349	8.83775	9.74778	9.49646	4.81861	4.60253	1.77985
ENSPSIG00000002352	0.437629	0.48819	0.404915	3.57505	3.04687	1.38539
ENSPSIG00000002353	2.97922	4.63644	2.49784	7.25002	7.10109	7.16551
ENSPSIG00000002356	0.006355	0.010439	0	6.69496	5.2576	3.10522
ENSPSIG00000002359	13.9371	15.9451	13.9359	5.45229	5.30881	4.74028
ENSPSIG00000002360	8.25194	7.28388	13.0023	38.3135	39.4203	37.7362
ENSPSIG00000002362	0.255263	0.406369	0.07012	4.46869	4.37052	2.46264
ENSPSIG00000002363	79.9627	101.205	51.3444	0.243193	0.237924	0.199671
ENSPSIG00000002364	15.2077	18.7518	11.9959	4.09256	4.99214	4.15329
ENSPSIG00000002367	24.4619	32.1447	14.6651	3.70459	2.87896	3.0311
ENSPSIG00000002370	0.890629	0.608722	1.60248	13.713	15.6386	6.28802
ENSPSIG00000002371	46.3249	55.0518	34.7836	16.1881	5.26865	6.14404
ENSPSIG00000002373	90.5817	91.2036	74.5161	11.2956	11.8517	16.4702
ENSPSIG00000002375	0.693981	0.476735	0.914816	3.50627	3.71836	3.90271
ENSPSIG00000002378	14.4717	11.9497	14.4935	4.95575	5.87905	3.9864
ENSPSIG00000002383	12.9171	12.3976	13.5573	0.909145	1.17249	0.967508
ENSPSIG00000002384	22.919	23.3871	30.8894	1.87123	2.02939	2.05522
ENSPSIG00000002385	25.0937	29.2496	29.0777	7.82654	7.53784	8.65212
ENSPSIG00000002386	5.26496	3.37285	6.05332	9.23328	9.19721	10.6658
ENSPSIG00000002387	0.586604	0.346894	0.128847	4.33486	5.04063	2.45806
ENSPSIG00000002388	8.37072	15.1791	5.25726	2.5466	1.95014	2.85674
ENSPSIG00000002389	1.6836	1.12937	1.30287	10.6733	12.8358	14.5562
ENSPSIG00000002392	4.05406	8.56189	9.00472	14.1589	16.7564	17.8498
ENSPSIG00000002393	20.7054	22.5096	20.3467	4.092	4.57911	3.67898
ENSPSIG00000002394	44.8302	52.4134	72.746	16.7623	16.9629	17.5808
ENSPSIG00000002396	0.532834	0.775084	1.81316	3.50768	4.71076	3.04086
ENSPSIG00000002397	0.304004	0.288679	1.01499	2.47787	1.12485	1.72414
ENSPSIG00000002401	0.368961	0.341812	0.667154	2.68803	1.80629	2.76388
ENSPSIG00000002408	10.4344	8.54218	9.55581	2.19422	2.80911	2.73926
ENSPSIG00000002409	1.3317	0.478338	0.743691	7.25265	6.62234	4.53886
ENSPSIG00000002415	12.0496	7.12415	12.232	17.1748	34.0804	19.9303
ENSPSIG00000002416	84.1095	98.2721	73.698	6.60226	8.23677	5.32767
ENSPSIG00000002417	6.26523	8.79532	4.33964	1.04936	1.16503	1.00485
ENSPSIG00000002419	4.26633	4.11342	1.80576	0.855864	0.714531	0.578493
ENSPSIG00000002420	1.06797	1.22876	0.85344	0.905128	0.157522	0.250854
ENSPSIG00000002421	1.03402	0.671384	0.744322	3.40066	2.20151	2.0454
ENSPSIG00000002424	0.023624	0.159883	0.021306	2.77024	3.06357	4.33055
ENSPSIG00000002425	55.9273	46.9019	73.3924	15.6654	17.2006	15.7896
ENSPSIG00000002428	24.2721	21.0397	14.0179	3.08904	3.7165	2.21771
ENSPSIG00000002430	82.8214	95.5853	75.6254	17.0822	18.1888	16.1814
ENSPSIG00000002431	8.02757	9.88345	11.6896	0.711814	0.546551	0.408598
ENSPSIG00000002433	16.3732	25.6939	13.8286	4.70085	4.03885	0.440857
ENSPSIG00000002434	0.648282	0.276021	0.66809	47.7202	30.9718	35.2934
ENSPSIG00000002437	12.1141	29.204	12.9317	2.28744	3.18391	3.21571
ENSPSIG00000002438	7.79838	6.39504	7.18114	1.26031	1.97118	1.84775
ENSPSIG00000002440	0.498556	0.756952	1.20895	15.9522	17.4949	18.9879
ENSPSIG00000002442	2.15207	1.96308	2.037	0.073406	0.213443	0.297023
ENSPSIG00000002444	6.26411	6.0369	6.53132	2.35657	1.95146	2.77816
ENSPSIG00000002445	4.6071	4.28074	5.99265	14.581	9.54895	11.0259
ENSPSIG00000002448	0.630036	0.373073	1.32298	2.42051	2.70389	1.9295
ENSPSIG00000002449	2.37056	2.19866	2.34631	6.90458	8.93646	7.03877
ENSPSIG00000002451	1.38391	1.7422	2.96598	0.16199	0.380966	0.160598
ENSPSIG00000002456	1.80297	2.91253	1.46973	0.507079	0.739414	0.335563
ENSPSIG00000002457	26.3689	7.90728	33.0352	0.611698	0.795837	0.390095
ENSPSIG00000002459	11.9101	13.6243	13.0229	0.986305	1.0728	1.39791
ENSPSIG00000002471	17.4711	23.404	18.9475	4.22546	5.10697	3.64566
ENSPSIG00000002472	2.0384	1.45616	1.35593	1.71046	5.40144	4.37034
ENSPSIG00000002473	7.88333	10.5019	9.04063	1.35238	1.59105	1.17105
ENSPSIG00000002474	87.0734	78.3488	96.8131	21.0135	24.8718	22.9507
ENSPSIG00000002476	4.16707	3.58332	4.76689	0.047179	0.074312	0.027041
ENSPSIG00000002477	342.903	227.744	457.796	861.635	987.432	1083
ENSPSIG00000002485	15.0914	83.3105	61.4439	2.01994	1.94364	1.69817
ENSPSIG00000002486	29.8553	30.5648	28.5163	2.89657	2.97044	2.44847
ENSPSIG00000002490	0.261095	0.206631	0.459653	3.86567	3.5165	3.6957
ENSPSIG00000002494	4.76458	3.74472	7.43164	2.86919	0.035459	0
ENSPSIG00000002497	41.2648	4.95237	25.2447	0.501493	0.139456	0.043254
ENSPSIG00000002500	21.3553	14.0264	19.7786	6.46798	8.9124	7.98686
ENSPSIG00000002502	12.3584	11.101	10.6349	0.742654	0.865585	0.377004
ENSPSIG00000002504	0.131266	0.143791	0.049241	0.692484	0.9363	1.10684
ENSPSIG00000002511	0.293175	0.359142	0.143274	0.757521	0.934721	0.87803
ENSPSIG00000002512	1.40724	4.10959	4.3709	6.76328	11.2697	8.6676
ENSPSIG00000002519	161.163	160.831	166.323	0.180818	0.161962	0.29982
ENSPSIG00000002523	3.67384	2.39662	2.2757	5.39213	8.49331	7.14492
ENSPSIG00000002524	0.318473	0.185591	0.191648	1.00277	0.603649	1.01069
ENSPSIG00000002531	28.8522	38.55	25.8384	5.08269	5.09123	5.62205
ENSPSIG00000002532	48.3587	58.7047	54.8761	8.84721	7.1954	8.79521
ENSPSIG00000002541	0.741786	0.548009	0.864085	1.74242	2.00896	2.34428
ENSPSIG00000002543	28.4618	30.6153	23.5386	0.05437	0.136401	0.115906
ENSPSIG00000002544	0.320752	0.229563	0.339613	1.55661	1.42634	1.29497
ENSPSIG00000002545	3.5364	1.83106	3.7005	9.78041	4.16432	6.92954
ENSPSIG00000002547	2.06273	3.16009	1.66482	4.29285	5.22488	4.45841
ENSPSIG00000002551	16.1713	8.13226	16.9895	2.84717	4.94895	4.97864
ENSPSIG00000002555	0.783185	0.525987	1.13559	5.95362	2.16856	3.26261
ENSPSIG00000002560	22.8342	25.5094	20.2623	3.69569	3.05874	5.10238
ENSPSIG00000002567	2.26563	1.92176	1.01427	0.004396	0.007366	0.002919
ENSPSIG00000002576	4.29504	2.75093	1.87795	0.871108	0.454916	1.49195
ENSPSIG00000002578	4.15546	2.46816	3.75803	10.8481	10.8382	10.4458
ENSPSIG00000002579	1.16895	0.866166	0.666812	19.1135	17.6587	16.1656
ENSPSIG00000002580	14.3477	19.6593	18.2004	5.15798	4.36314	4.61226
ENSPSIG00000002581	3.7037	3.74144	3.40785	0.457205	0.273299	0.731836
ENSPSIG00000002582	0.639474	0.526439	0.834357	2.17137	3.16094	3.16255
ENSPSIG00000002583	601.124	731.967	488.288	0.323714	0.04813	0.213017
ENSPSIG00000002584	0.3593	0.206499	0.350206	1.49103	1.39189	0.873952
ENSPSIG00000002589	0.699352	0.806288	1.97536	3.05865	2.74914	2.46246
ENSPSIG00000002592	70.5483	76.7888	60.395	0.131143	0.054319	0.145836
ENSPSIG00000002593	0.416732	0.509006	0.582355	1.27062	3.31841	2.4233
ENSPSIG00000002601	507.1	176.68	621.276	1.37562	2.23667	1.27747
ENSPSIG00000002603	33.5062	28.535	34.0055	0.197088	0.329469	0.256526
ENSPSIG00000002605	0.334229	0.383135	0.4601	3.42141	5.53679	2.47307
ENSPSIG00000002607	3.66321	1.09707	1.99367	4.74407	4.09947	5.15162
ENSPSIG00000002608	0.847053	0.185961	0.54532	2.10993	1.6877	1.67355
ENSPSIG00000002609	7.65863	8.16511	5.26419	1.27146	0.736423	0.834642
ENSPSIG00000002612	16.7662	23.7311	9.67899	0.81209	0.691847	0.429537
ENSPSIG00000002613	16.7417	15.8425	10.5864	4.92748	4.05155	5.51081
ENSPSIG00000002616	4.5946	1.4249	5.04295	7.1959	7.11585	9.82826
ENSPSIG00000002617	20.3689	33.7343	27.7045	9.64249	9.65837	14.4899
ENSPSIG00000002619	30.1956	35.0792	23.801	5.73362	5.59545	7.25506
ENSPSIG00000002620	18.1023	17.1456	16.6403	6.24846	6.62064	9.43595
ENSPSIG00000002622	8.4038	5.10657	5.23761	0.938034	0.334019	0.387183
ENSPSIG00000002624	12.9617	16.321	11.2403	3.81698	4.14346	4.08359
ENSPSIG00000002625	32.9026	34.8552	32.635	2.63654	3.60679	0.845095
ENSPSIG00000002626	3.6321	3.16131	2.34688	0.025493	0.006309	0.012812
ENSPSIG00000002627	6.22021	7.05031	3.86292	0.026265	0.193169	0.036255
ENSPSIG00000002629	0.756551	0.575076	1.18797	0.129912	0.200345	0.410447
ENSPSIG00000002633	30.9558	30.3376	30.3063	5.47425	10.3913	8.24905
ENSPSIG00000002637	38.2202	31.4311	24.6662	6.87789	7.36805	7.96169
ENSPSIG00000002639	5.95061	4.58695	5.0058	0.073992	0.085032	0.292549
ENSPSIG00000002641	7.07438	6.38527	8.44492	2.00504	2.2728	1.99198
ENSPSIG00000002642	55.8861	60.2992	39.5977	0.011797	0	0.05492
ENSPSIG00000002644	21.4562	20.2899	17.9909	6.14843	6.35654	6.97046
ENSPSIG00000002645	1.04011	0.654673	1.22711	5.09619	4.13309	3.96922
ENSPSIG00000002647	4.19306	3.37613	2.37796	0.311318	0.268262	0.316758
ENSPSIG00000002650	55.1548	58.1478	30.0768	9.50983	9.11526	10.639
ENSPSIG00000002651	21.0214	26.2176	23.0916	5.26805	5.49534	6.33125
ENSPSIG00000002654	59.1628	55.1597	64.2165	6.60026	9.90897	7.6177
ENSPSIG00000002658	16.2245	15.8877	14.1858	2.45998	1.70016	1.12767
ENSPSIG00000002659	7.41754	7.59774	10.2834	16.6093	16.0569	15.7413
ENSPSIG00000002660	0.494696	0.502922	1.66703	1.75545	1.86437	2.29317
ENSPSIG00000002674	45.3159	43.4572	33.1231	4.01656	4.06756	4.76383
ENSPSIG00000002678	44.9846	32.5335	52.5657	19.4723	20.5195	19.9492
ENSPSIG00000002679	0.02791	0.040356	0.059087	1.24215	1.75373	0.959218
ENSPSIG00000002680	161.643	138.39	146.759	46.3704	39.8424	38.1309
ENSPSIG00000002687	20.4869	20.9577	25.1456	5.70778	4.94196	4.45311
ENSPSIG00000002688	3.58897	2.5411	1.79483	0.74583	0.793703	0.547099
ENSPSIG00000002690	54.2114	48.1449	66.0052	6.2763	4.13892	6.35422
ENSPSIG00000002691	76.5145	97.8645	57.1538	29.8056	23.1225	28.584
ENSPSIG00000002693	92.2937	87.6238	93.9741	33.7861	24.6295	18.4482
ENSPSIG00000002698	24.6741	23.4447	21.4929	5.54531	4.53413	3.03102
ENSPSIG00000002700	38.8	40.143	33.6004	4.21611	3.18394	3.35227
ENSPSIG00000002703	16.5509	8.35363	18.8225	4.76967	3.02028	3.32691
ENSPSIG00000002704	9.04769	22.4352	19.5527	0.597049	0.583494	0.69695
ENSPSIG00000002705	0.288037	0.570804	0.497547	8.44625	7.80633	8.14571
ENSPSIG00000002716	16.7987	19.0768	22.365	7.25295	7.62431	2.86988
ENSPSIG00000002719	27.2362	33.7641	27.5078	3.1067	3.13268	3.24818
ENSPSIG00000002720	29.088	35.4814	27.74	4.13907	4.87314	5.51854
ENSPSIG00000002722	322.972	362.707	237.693	0.357262	0.044388	0.445775
ENSPSIG00000002726	0.610002	0.828714	0.517343	0.409693	0.728832	0.470895
ENSPSIG00000002727	3.56571	4.69112	6.2439	0.546174	0.48953	1.12563
ENSPSIG00000002728	12.0287	12.3966	12.8429	2.79593	2.85644	1.41926
ENSPSIG00000002729	15.2906	13.766	12.8573	2.34942	1.82204	1.55789
ENSPSIG00000002730	2.02106	2.85627	1.81896	0.375623	0.953427	0.756073
ENSPSIG00000002732	9.964	9.26685	12.6611	2.24913	4.18226	3.94063
ENSPSIG00000002736	13.5055	15.2524	12.2187	2.75302	2.96541	2.15495
ENSPSIG00000002737	0.374009	0.241862	0.369436	1.84574	1.31685	1.10956
ENSPSIG00000002738	1.02195	0.316812	0.760692	3.52829	3.78511	5.88043
ENSPSIG00000002740	17.0577	10.0914	19.737	39.8788	43.5511	44.3618
ENSPSIG00000002741	10.0226	10.9655	9.65277	17.0373	20.2097	17.2064
ENSPSIG00000002742	0.024518	0.075292	0.117705	0.492009	0.374251	0.346608
ENSPSIG00000002744	0.625034	0.450877	0.172641	12.6951	12.5334	8.62103
ENSPSIG00000002747	45.6635	121.472	65.0513	8.86911	7.60594	9.5483
ENSPSIG00000002748	14.2191	25.2109	18.2713	1.88128	1.87292	2.00016
ENSPSIG00000002749	0.247073	0.208621	0.337201	1.99736	2.33818	1.95921
ENSPSIG00000002750	54.5694	147.409	57.9643	142.83	160.428	160.106
ENSPSIG00000002752	2.27273	1.09009	2.29183	7.73194	8.2962	6.52595
ENSPSIG00000002754	0.760559	8.67085	1.14502	34.0612	32.8625	36.2382
ENSPSIG00000002755	41.8203	61.6499	33.126	4.38301	3.91738	4.00502
ENSPSIG00000002761	0.180885	0.178011	0	3.42367	11.1248	2.84015
ENSPSIG00000002765	0.78935	0.359776	0.482155	0	0	0.032282
ENSPSIG00000002766	1.34719	1.1531	2.66266	3.04083	3.60363	5.28766
ENSPSIG00000002769	2.34847	4.21683	1.52149	0.475562	0.589143	0.171549
ENSPSIG00000002770	26.264	27.1894	24.8895	5.71532	6.46155	5.7594
ENSPSIG00000002776	2.15808	1.063	1.64584	0.09085	0.049456	0.135235
ENSPSIG00000002777	4.15397	6.91501	2.5963	1.16313	1.08172	0.939513
ENSPSIG00000002779	16.0823	23.4648	13.9357	5.16248	4.2789	4.14529
ENSPSIG00000002782	9.97187	8.77227	11.4524	18.3622	20.4012	17.2799
ENSPSIG00000002784	23.3006	30.6076	23.9792	12.5722	11.8805	9.46907
ENSPSIG00000002786	4.38885	1.67989	4.43278	7.7923	12.0346	7.52928
ENSPSIG00000002788	0.045231	0.087485	0.108581	0.296365	0.1791	0.271813
ENSPSIG00000002791	38.7158	36.0446	34.7045	3.94823	4.98394	3.93346
ENSPSIG00000002794	12.3034	11.5384	15.7209	6.71687	4.98558	5.02625
ENSPSIG00000002795	0.944189	0.586485	1.06252	1.97845	1.9907	1.30425
ENSPSIG00000002796	11.2229	11.3813	17.3911	3.19865	2.66045	1.22414
ENSPSIG00000002803	1.13519	0.757515	1.64234	2.98122	3.48808	2.68574
ENSPSIG00000002809	1.6898	2.14779	3.34535	24.8103	21.0725	17.4781
ENSPSIG00000002811	0.619447	0.939052	2.01112	2.0399	3.08705	2.85854
ENSPSIG00000002814	0	0	0	6.51574	8.29762	9.44923
ENSPSIG00000002816	63.2089	56.3183	50.2587	10.2509	5.2251	11.9925
ENSPSIG00000002819	0.284038	0.097409	0.132086	0.71843	0.531327	0.703779
ENSPSIG00000002820	8.41088	7.96876	9.48414	3.4423	4.06671	3.99773
ENSPSIG00000002823	0.490343	0.168795	0.716819	1.96274	2.3859	2.06663
ENSPSIG00000002828	14.6433	8.48703	10.5742	0.014705	0.017787	0.01517
ENSPSIG00000002833	0.085232	0.02552	0.076789	0.633653	0.453584	0.803159
ENSPSIG00000002835	11.1117	12.8691	10.3841	4.94494	4.3636	5.00893
ENSPSIG00000002837	5.65188	8.56098	4.59703	0.193596	0.163254	0.119607
ENSPSIG00000002845	2.67745	1.39519	4.08824	15.3431	15.773	6.60506
ENSPSIG00000002846	2.48834	4.38049	3.07883	1.04713	0.767255	0.936222
ENSPSIG00000002847	46.1203	58.5095	45.5135	4.23896	3.79926	3.85507
ENSPSIG00000002854	57.9874	75.8615	73.413	21.2178	41.6301	12.3523
ENSPSIG00000002857	0.0264	0.025365	0.021804	0.543862	0.324302	0.434676
ENSPSIG00000002861	81.7754	128.267	68.795	26.4888	28.6193	31.0998
ENSPSIG00000002863	1.853	1.13327	1.92555	2.57858	3.57751	2.87519
ENSPSIG00000002864	0.133368	0.390571	0.209687	0.934585	0.534959	1.37312
ENSPSIG00000002870	42.6136	43.8674	26.7026	6.49596	6.87396	6.49724
ENSPSIG00000002871	3.09364	1.99745	2.51791	0.447863	0.68838	0.373792
ENSPSIG00000002872	1.96203	2.47779	1.41571	5.75061	5.50734	4.94506
ENSPSIG00000002875	9.62719	10.0749	7.5533	3.17047	2.71879	2.95297
ENSPSIG00000002878	0.022597	0.004665	0.01154	0.227218	0.138217	0.23553
ENSPSIG00000002885	3.18934	3.36847	2.04822	0.115331	0.025087	0.122301
ENSPSIG00000002887	32.3069	35.3942	34.2113	1.07171	1.48295	1.22677
ENSPSIG00000002889	2.49636	1.9672	2.84564	14.1115	7.76693	9.706
ENSPSIG00000002893	119.145	89.2594	119.688	226.866	219.117	189.729
ENSPSIG00000002900	22.3698	20.622	19.3165	1.83197	1.21722	1.46604
ENSPSIG00000002903	1.13117	1.20783	1.50425	3.92109	3.40312	3.94076
ENSPSIG00000002905	7.94838	10.1706	5.49832	0.04447	0	0.019805
ENSPSIG00000002906	219.114	262.738	193.162	36.8249	37.4807	81.0703
ENSPSIG00000002907	58.1953	73.6131	48.0701	20.4052	23.9934	22.5409
ENSPSIG00000002909	0.178081	0.181387	0.244126	2.12513	1.66893	1.41517
ENSPSIG00000002916	80.825	107.498	67.2847	15.2587	12.7031	15.1952
ENSPSIG00000002918	17.823	15.0869	14.4596	0.189505	0.217274	0.202356
ENSPSIG00000002919	4.50614	3.64061	4.41068	0.175796	0.064117	0.22511
ENSPSIG00000002921	12.6859	14.1112	16.7783	1.44814	1.02209	1.20995
ENSPSIG00000002926	8.48856	10.5134	6.46484	2.14578	2.89281	2.35342
ENSPSIG00000002929	22.2522	16.6973	27.0098	57.2538	61.6923	51.1008
ENSPSIG00000002930	1.70249	1.82476	2.93344	0.127573	0.284577	0.136128
ENSPSIG00000002934	0.005424	0.006474	0.017828	2.55135	2.00448	1.64744
ENSPSIG00000002935	3.92564	4.77821	4.66638	7.52904	6.11332	5.47886
ENSPSIG00000002938	16.9288	16.3385	25.8551	2.08391	1.83007	3.20267
ENSPSIG00000002947	15.8332	16.9956	15.2498	3.51617	3.5036	4.26034
ENSPSIG00000002950	46.2018	64.5038	42.2751	0.476942	0.596592	0.336746
ENSPSIG00000002954	30.3193	30.0312	22.264	1.09236	0.840667	0.561154
ENSPSIG00000002958	0.02769	0	0.06804	1.44004	0.51184	1.6447
ENSPSIG00000002960	1.03259	1.2235	1.27835	4.43007	5.48844	5.3887
ENSPSIG00000002963	0.050494	0.028545	0.180899	0.551912	1.11511	0.709722
ENSPSIG00000002964	8.53011	7.10762	11.0154	0.1921	0.104046	0.312453
ENSPSIG00000002965	17.8449	25.6268	15.209	4.6864	4.76314	3.91238
ENSPSIG00000002969	18.5222	19.2228	8.47414	3.78324	2.57763	3.1146
ENSPSIG00000002970	3.24534	4.56446	3.26439	0.632182	1.12992	0.288494
ENSPSIG00000002971	2.7105	2.10155	3.56554	13.6338	11.1598	13.0618
ENSPSIG00000002973	38.9316	46.1399	43.2435	17.1075	18.062	18.5347
ENSPSIG00000002975	87.6123	111.161	87.5249	11.5113	9.17723	10.0351
ENSPSIG00000002978	108.475	120.929	84.1115	36.1159	42.1415	46.6455
ENSPSIG00000002979	9.71798	9.89226	10.3544	2.01685	3.05795	3.81525
ENSPSIG00000002980	12.7753	13.8537	10.1265	2.51336	2.44888	2.28752
ENSPSIG00000002983	1.73761	1.49256	2.45216	4.58619	4.68725	3.79259
ENSPSIG00000002984	26.255	35.6228	25.9421	6.34546	5.80651	5.82179
ENSPSIG00000002988	2.75148	3.97502	3.72937	8.07447	8.30806	6.94064
ENSPSIG00000002992	116.074	81.8035	112.387	121.355	149.585	144.447
ENSPSIG00000002995	51.9324	24.5378	37.2762	100.722	93.2077	111.73
ENSPSIG00000002999	4.68834	3.63002	8.49331	0.40546	0.474953	0.416889
ENSPSIG00000003005	0.333971	1.47164	1.35731	3.55615	3.02063	2.26988
ENSPSIG00000003006	33.7733	35.0679	11.1474	6.08504	6.50963	4.99127
ENSPSIG00000003007	16.923	16.3222	21.7001	32.9159	36.5353	33.9829
ENSPSIG00000003011	2.54893	2.56582	3.09986	4.77075	5.30579	5.55747
ENSPSIG00000003014	32.8693	37.3317	28.7769	8.42804	7.14446	8.19722
ENSPSIG00000003015	0.070011	0.197248	0.063285	10.9619	15.4259	32.0899
ENSPSIG00000003017	0.220631	0.378098	0.431532	1.21375	2.13634	1.41484
ENSPSIG00000003024	31.149	40.1569	23.1004	6.21189	4.04359	5.10947
ENSPSIG00000003025	0.593255	1.04662	0.932514	2.9538	1.57745	3.09719
ENSPSIG00000003026	6.60914	1.39674	6.01751	13.5943	19.9469	10.9128
ENSPSIG00000003033	2.74745	2.73073	2.92277	0.95129	0.551437	0.748251
ENSPSIG00000003035	0.003459	0	0	4.12423	3.03498	2.93504
ENSPSIG00000003036	14.1755	8.1182	11.0447	1.30674	1.68244	1.2828
ENSPSIG00000003038	54.2105	47.6021	56.1291	5.55217	35.505	27.0948
ENSPSIG00000003043	105.429	122.287	91.7277	3.72469	8.01654	5.10279
ENSPSIG00000003046	2.55042	1.47006	5.53234	11.5025	8.60223	6.18147
ENSPSIG00000003057	1.7163	2.19668	2.10937	0	0.071196	0.13834
ENSPSIG00000003064	19.3478	24.5411	23.2958	8.05265	10.2452	8.17401
ENSPSIG00000003065	23.9486	25.1434	29.3306	5.98655	5.12634	7.01095
ENSPSIG00000003066	6.76476	8.26483	6.24157	3.29109	3.19265	4.00746
ENSPSIG00000003068	81.6402	67.8126	67.029	23.2372	17.614	21.0944
ENSPSIG00000003070	7.43514	7.07382	6.33893	2.16158	1.92047	1.34027
ENSPSIG00000003071	41.3857	38.7874	24.0756	0.977503	0.720463	1.34849
ENSPSIG00000003074	9.50935	15.3917	11.7215	1.03981	1.29909	0.788211
ENSPSIG00000003075	0.038244	0.031339	0.100542	1.14417	1.26896	1.05651
ENSPSIG00000003081	0.594633	1.37828	0.572634	2.4915	3.24329	2.44658
ENSPSIG00000003082	1.38759	1.0591	0.941114	5.35675	4.7637	5.24005
ENSPSIG00000003088	0.142113	0.27059	0.113792	1.64869	0.782218	0.87245
ENSPSIG00000003090	0.14593	0.155535	0.278036	433.314	1053.07	2102.52
ENSPSIG00000003091	283.097	249.936	287.695	675.373	791.3	694.393
ENSPSIG00000003093	815.939	779.379	676.902	0.405217	0.026756	0.220524
ENSPSIG00000003094	0.574147	0.335774	0.602736	2496.82	1160.27	1637.26
ENSPSIG00000003095	0.64256	0.489099	0.636148	2.16268	2.56997	1.00505
ENSPSIG00000003098	0.002696	0.026133	0	1.49632	1.63353	0.256165
ENSPSIG00000003101	1011.83	1113.98	776.392	0.753241	0.026985	0.429402
ENSPSIG00000003106	48.1733	37.6341	38.315	14.2056	10.7952	9.77483
ENSPSIG00000003113	21.8985	33.373	21.0791	0.41979	0.274707	0.216699
ENSPSIG00000003115	1.74173	1.20291	2.1755	2.44742	0.893454	1.10371
ENSPSIG00000003121	30.7464	31.9508	29.9508	5.69709	6.39725	5.72735
ENSPSIG00000003122	2.6118	1.86179	3.64849	6.83535	9.25152	5.61992
ENSPSIG00000003126	14.9791	15.0095	11.0347	1.52738	1.78062	1.90214
ENSPSIG00000003127	9.38476	11.2328	10.4616	2.40587	2.85587	2.26799
ENSPSIG00000003129	8.21554	5.10502	3.34511	1.13503	0.79764	1.11683
ENSPSIG00000003130	77.2176	96.2319	59.6914	3.08694	3.8575	2.26005
ENSPSIG00000003132	40.2865	40.1634	23.0856	6.00742	5.76763	6.17753
ENSPSIG00000003136	124.094	82.6291	155.529	522.952	417.977	449.042
ENSPSIG00000003137	1.05808	0.95426	1.53405	0.933628	0.923184	0.547064
ENSPSIG00000003138	0.002563	0.003045	0.021858	4.25559	2.93251	2.2682
ENSPSIG00000003144	13.015	13.4821	10.6308	4.3377	4.51003	4.68101
ENSPSIG00000003148	10.0372	16.7925	15.2446	1.21237	1.03565	0.636783
ENSPSIG00000003152	0.452518	0.424278	0.687832	1.38754	2.1512	0.958454
ENSPSIG00000003153	4.59339	6.2743	6.1539	0.478091	0.825233	0.449682
ENSPSIG00000003157	48.3076	51.2326	46.2497	2.93806	1.92804	2.48612
ENSPSIG00000003158	37.3329	49.1586	32.9536	15.3592	17.9705	18.2877
ENSPSIG00000003160	1.23152	0.868099	1.04557	3.9696	3.8025	4.05643
ENSPSIG00000003161	7.55462	14.5705	8.8458	0.077563	0.033738	0.029278
ENSPSIG00000003165	26.5039	30.9123	23.8221	12.6374	7.47181	12.0649
ENSPSIG00000003166	13.561	19.5154	15.1998	0.405754	0.643779	0.680456
ENSPSIG00000003168	1.42279	1.86571	1.71496	5.06227	4.2744	5.50642
ENSPSIG00000003173	19.2888	29.3593	16.4286	4.90487	3.34562	4.13828
ENSPSIG00000003174	6.50691	4.36001	4.25408	0.328776	1.0824	2.66665
ENSPSIG00000003180	10.3229	8.25778	10.1339	14.4299	19.2329	27.7966
ENSPSIG00000003184	0.25889	0.408663	0.163366	1.40898	1.75817	0.804669
ENSPSIG00000003185	183.847	210.028	114.255	0.222875	0	0.154798
ENSPSIG00000003186	3.01451	3.51534	3.24967	0.260631	0.530573	0.148459
ENSPSIG00000003188	5.93414	5.94333	6.44817	13.7145	12.973	11.5937
ENSPSIG00000003193	13.836	16.2313	14.1761	3.85417	3.54338	3.52372
ENSPSIG00000003195	0.530105	0.433925	1.21457	5.29052	5.86474	5.00117
ENSPSIG00000003196	1.17874	1.03886	0.180591	0.042623	0.098575	0.013718
ENSPSIG00000003198	83.8553	91.3237	65.4404	3.54006	2.96232	4.50081
ENSPSIG00000003200	71.2137	58.3861	43.0104	19.2884	14.2003	20.158
ENSPSIG00000003205	421.101	520.98	517.735	0.391209	0.009494	0.266925
ENSPSIG00000003206	36.459	36.5933	47.6493	103.826	97.1281	91.9789
ENSPSIG00000003209	2.91081	2.37052	5.77905	4.49315	6.41932	5.45921
ENSPSIG00000003210	0.177127	0.062642	0.11312	1.99451	1.54062	0.609444
ENSPSIG00000003211	20.7784	21.3249	22.8189	6.26428	5.75561	5.97586
ENSPSIG00000003213	1.87243	1.54696	2.11737	4.45932	4.33952	3.81785
ENSPSIG00000003216	36.253	44.6953	24.2582	4.04619	4.47325	3.73374
ENSPSIG00000003220	3.04636	1.5676	2.17159	7.6203	13.7484	5.13144
ENSPSIG00000003221	1.07927	1.04229	0.758585	0.04974	0.056306	0.251425
ENSPSIG00000003222	2.60554	1.58289	1.86212	9.27499	8.30633	6.06789
ENSPSIG00000003223	0.064425	0.090048	0.091001	0.747159	0.744508	0.820338
ENSPSIG00000003226	4.90211	2.53119	5.75862	11.7583	10.4617	10.4066
ENSPSIG00000003227	0.370714	0.201621	0.826406	11.5215	9.32775	9.14934
ENSPSIG00000003228	0.685458	0.590425	0.704815	2.19465	1.64432	1.79811
ENSPSIG00000003231	10.7947	12.3236	11.4764	3.33716	3.25398	3.63348
ENSPSIG00000003232	0.311631	0.132384	0.790108	2.98503	3.35759	2.6144
ENSPSIG00000003233	3.55484	2.60058	3.21247	9.37454	10.9612	10.4757
ENSPSIG00000003235	5.26875	7.26195	5.81128	1.02202	0.38833	0.500874
ENSPSIG00000003237	22.8051	24.7292	25.0962	7.04211	6.97609	6.31955
ENSPSIG00000003238	68.4192	52.4034	63.6754	1.98913	0.64617	0.515138
ENSPSIG00000003240	21.3809	23.8684	18.0977	1.53309	2.28566	1.87871
ENSPSIG00000003243	43.4834	56.1493	32.1048	5.82853	6.38936	6.08257
ENSPSIG00000003247	49.6469	39.5372	34.3993	5.66705	7.7898	5.27632
ENSPSIG00000003248	60.244	58.3231	45.7023	25.1553	22.5198	30.0443
ENSPSIG00000003250	0	0	0	86.9496	107.189	73.8353
ENSPSIG00000003251	3.81646	5.93443	4.34653	0.500688	0.469625	0.415479
ENSPSIG00000003252	0	0	0	0.826171	0.709257	0.79779
ENSPSIG00000003253	6.40239	3.246	3.75309	15.0407	16.7663	14.9386
ENSPSIG00000003255	8.52156	10.0408	8.66192	0.314924	0.469907	0.611404
ENSPSIG00000003259	1.19767	1.21875	1.87993	0.496241	0.574651	0.223378
ENSPSIG00000003260	2.36766	3.90834	3.3367	4.89928	5.55071	5.64118
ENSPSIG00000003264	0.11888	0.090365	0.041269	0.429836	0.340695	0.922869
ENSPSIG00000003265	17.2494	19.8342	12.467	4.82017	4.29599	2.48025
ENSPSIG00000003266	3.75636	2.33155	4.55979	8.07568	6.61406	7.56931
ENSPSIG00000003269	2.31172	1.83763	2.49414	0.006866	0	0.036464
ENSPSIG00000003271	3.9563	5.83668	3.11453	1.25372	0.84666	1.49061
ENSPSIG00000003276	0.013761	0.004224	0	0.390984	0.885164	0.150772
ENSPSIG00000003280	58.5301	74.4375	62.1237	21.637	18.7422	22.3071
ENSPSIG00000003281	1.51335	1.62451	1.54569	3.60758	4.29946	3.29032
ENSPSIG00000003284	13.6955	9.61966	6.59493	1.18301	0.900709	1.02997
ENSPSIG00000003286	0.697708	0.485689	0.753895	6.83619	5.86732	7.66558
ENSPSIG00000003291	60.5229	32.8059	65.7148	2.29554	2.23309	1.46696
ENSPSIG00000003292	19.9327	40.0029	16.8668	2.6137	2.14061	2.51148
ENSPSIG00000003295	258.046	114.703	313.037	769.613	773.182	821.071
ENSPSIG00000003296	0.032221	0.088627	0.075258	0.891209	0.872855	0.624939
ENSPSIG00000003298	1.99475	1.61865	2.3085	7.25073	6.71769	6.10559
ENSPSIG00000003308	1.10674	0.863649	1.00685	8.84347	10.637	9.38073
ENSPSIG00000003310	12.8663	13.0847	19.3527	7.97006	6.19677	7.59505
ENSPSIG00000003314	9.63274	6.76991	5.37984	0.79999	0.819871	1.14649
ENSPSIG00000003315	59.1918	55.0975	50.3149	16.964	15.9882	12.9978
ENSPSIG00000003317	373.868	339.697	384.797	151.029	146.618	171.544
ENSPSIG00000003325	0.13697	0.376733	0.034101	10.5888	9.42297	16.0189
ENSPSIG00000003328	51.1608	47.8074	53.9027	14.7197	13.2147	15.4003
ENSPSIG00000003330	6.21863	9.02913	5.73007	0.105355	0.017666	0.060616
ENSPSIG00000003331	1.05039	1.63773	0.63003	0	0	0.080914
ENSPSIG00000003332	2.21941	1.61767	2.56763	4.45282	6.63694	6.86359
ENSPSIG00000003335	49.9695	38.6627	55.2538	55.256	67.0873	64.7279
ENSPSIG00000003336	18.236	18.0905	19.3415	2.50406	3.06805	3.31373
ENSPSIG00000003340	20.6084	10.3592	22.4271	88.9113	91.4079	88.2539
ENSPSIG00000003342	1.95738	2.4022	2.55899	4.7815	6.37501	4.87029
ENSPSIG00000003343	13.5672	18.6646	11.1611	1.21563	0.777175	1.592
ENSPSIG00000003350	4.43939	3.96967	5.33884	12.0997	11.8195	12.14
ENSPSIG00000003353	47.5078	47.829	39.892	14.4843	13.5004	13.2988
ENSPSIG00000003357	0.376333	0.355537	0.395233	3.84532	4.07753	4.88111
ENSPSIG00000003360	1.41452	0.334817	2.38988	4.96461	4.9184	6.144
ENSPSIG00000003361	9.1767	15.8618	22.5302	0.011401	16.258	0
ENSPSIG00000003364	1.1096	1.09413	1.28035	0.379353	1.3365	0.327093
ENSPSIG00000003370	0	0.009121	0	4.38968	4.50657	11.0449
ENSPSIG00000003372	6.25144	5.10072	5.52879	0.755049	0.386682	0.67694
ENSPSIG00000003374	59.2861	70.4068	95.0519	2.80833	0.828285	1.56474
ENSPSIG00000003376	4.72506	4.44808	5.1985	0.10818	0.192149	0.296765
ENSPSIG00000003389	51.7281	60.5116	53.1696	27.9141	20.191	18.0098
ENSPSIG00000003393	16.5417	14.1832	15.2776	11.4062	10.7814	9.43252
ENSPSIG00000003404	28.9205	35.3465	31.5911	0.309827	0.218374	0.139042
ENSPSIG00000003408	1.98354	3.19937	2.4572	0.258771	0.216739	0.591002
ENSPSIG00000003411	0.168708	0.024749	0.041576	4.20389	4.30052	3.79398
ENSPSIG00000003412	2.00014	2.74781	1.90549	7.29802	8.97743	7.53289
ENSPSIG00000003415	14.3794	6.83215	22.3149	33.791	35.2982	27.2611
ENSPSIG00000003417	0.059991	0.065398	0.139264	1.51228	1.16607	1.74674
ENSPSIG00000003418	31.4792	23.7228	28.7229	135.403	109.077	85.1467
ENSPSIG00000003420	0.145405	0.102533	2.33534	4.81316	6.7059	4.80782
ENSPSIG00000003421	81.5827	68.8476	76.3461	141.047	134.852	104.949
ENSPSIG00000003423	19.7792	18.0866	20.4096	3.21623	3.56771	2.73898
ENSPSIG00000003427	25.7557	47.4449	45.9834	4.36535	3.54718	5.7145
ENSPSIG00000003433	8.39113	11.1393	8.6604	3.83842	4.20714	4.91685
ENSPSIG00000003436	7.16515	11.5268	5.86644	1.43851	1.35912	1.11761
ENSPSIG00000003438	2.42623	2.62992	1.12649	0.237847	0.14415	0.038113
ENSPSIG00000003442	1.84286	1.26718	1.53016	5.27637	4.74777	5.59149
ENSPSIG00000003444	11.7426	15.1575	9.85124	0.567335	0.468885	0.393608
ENSPSIG00000003451	65.6487	47.1523	52.7888	17.2969	13.0564	11.1786
ENSPSIG00000003457	47.681	35.8232	70.9693	116.879	152.098	119.115
ENSPSIG00000003463	2.63412	1.73765	3.10892	0.574141	0.023917	0.165141
ENSPSIG00000003466	56.4599	57.5531	61.3981	5.25488	5.84418	5.01001
ENSPSIG00000003470	23.2421	21.8471	15.0433	7.03315	5.45892	6.55199
ENSPSIG00000003473	4.45458	22.1642	20.7519	0.45591	2.49089	0.823682
ENSPSIG00000003474	78.825	98.142	71.5531	12.8253	11.9049	11.3303
ENSPSIG00000003475	2.3276	2.36342	1.73869	0.022414	0.076275	0.394462
ENSPSIG00000003476	0.751089	0.365475	0.979426	2.15773	2.05819	2.6729
ENSPSIG00000003481	32.9185	41.872	26.6436	15.3861	12.9906	9.42649
ENSPSIG00000003485	10.9556	16.5007	11.23	0.297854	0.647796	1.41384
ENSPSIG00000003489	2.52098	1.9652	2.2748	5.12241	5.5592	5.66962
ENSPSIG00000003490	0.512554	0.30741	0.561449	0.022571	0.006968	0.006538
ENSPSIG00000003491	23.8083	53.2689	29.6451	6.37887	7.15102	6.69279
ENSPSIG00000003492	47.7182	30.525	72.0147	160.426	178.544	109.039
ENSPSIG00000003497	0.024985	0.010158	0	1.00235	1.28089	0.828722
ENSPSIG00000003498	22.7025	28.247	12.6667	0.238953	0.175004	0.125819
ENSPSIG00000003500	47.1981	31.1856	61.0376	187.988	234.022	159.064
ENSPSIG00000003501	0.08795	0.051856	0.026954	6.8035	5.91084	7.96868
ENSPSIG00000003504	10.4994	12.2572	7.96415	1.78975	2.26286	2.51342
ENSPSIG00000003509	32.6583	24.5002	27.5982	8.99428	7.69493	8.26739
ENSPSIG00000003510	1.19298	1.40159	1.42766	0.336736	0.273841	0.272702
ENSPSIG00000003514	3.65875	4.08844	3.7092	0.137504	0.379273	0.066493
ENSPSIG00000003519	3.08304	8.11663	13.0039	232.722	210.897	96.3882
ENSPSIG00000003520	10.2502	6.34469	11.427	23.7769	25.4242	24.0565
ENSPSIG00000003530	17.5141	16.8605	15.1637	0.786433	0.501043	0.735971
ENSPSIG00000003531	0.659021	0.221741	0.272609	0.826677	1.46974	0.825224
ENSPSIG00000003534	38.7886	26.9287	33.5169	8.47992	8.68807	7.52629
ENSPSIG00000003535	13.4115	10.2706	11.5963	25.8081	31.8518	28.3646
ENSPSIG00000003536	2.07702	2.20962	1.17117	4.12633	9.41594	11.0442
ENSPSIG00000003538	0.108502	0.146107	0.246589	1.07487	1.01517	1.41903
ENSPSIG00000003539	45.7712	50.8907	42.2562	1.08429	1.09879	0.353754
ENSPSIG00000003540	39.7694	45.1852	29.2768	4.17802	1.8053	2.85595
ENSPSIG00000003547	14.0217	21.3983	15.5791	2.851	1.99335	2.61145
ENSPSIG00000003548	2.2782	3.18829	1.90837	0.096069	0.005338	0.064924
ENSPSIG00000003549	8.25001	9.3856	8.66795	3.59069	4.47404	4.25189
ENSPSIG00000003551	1.44139	1.24939	1.58576	4.30569	5.26764	4.46235
ENSPSIG00000003552	18.5594	10.3416	13.3847	0.234221	0.131862	0.328735
ENSPSIG00000003561	1.4026	1.06958	1.95208	0.206933	0.102209	0.118809
ENSPSIG00000003573	0.060521	0.014302	0.046445	29.4636	9.64579	25.5949
ENSPSIG00000003575	2.78809	2.08352	1.08145	4.31416	4.00275	4.30878
ENSPSIG00000003578	4.00676	3.68388	4.61454	13.3454	12.4565	11.3661
ENSPSIG00000003579	4.268	7.36946	3.31407	0.237474	0.936007	0.073908
ENSPSIG00000003581	0.707232	0.466403	1.56069	16.0186	18.8504	14.2163
ENSPSIG00000003582	7.07258	6.16449	8.61904	20.8134	22.1527	21.8189
ENSPSIG00000003584	0.733203	0.155665	0.416661	1.28722	1.13457	1.59217
ENSPSIG00000003586	20.2576	21.0111	20.9518	4.16819	4.40891	5.35255
ENSPSIG00000003587	0.073923	0.007627	0.248857	2.00383	2.32241	4.43372
ENSPSIG00000003589	9.48051	6.54294	12.7722	1.23238	0.601097	1.09877
ENSPSIG00000003590	11.0267	9.9348	11.7637	25.1688	20.8729	24.6633
ENSPSIG00000003591	0.102614	0.157454	0.126234	0.503027	0.429814	0.373288
ENSPSIG00000003593	48.6519	39.5989	35.5859	6.1993	10.3171	10.1512
ENSPSIG00000003594	0.815659	0.496201	1.28032	31.5399	35.8099	21.5717
ENSPSIG00000003597	45.0839	51.9266	31.9243	17.7723	25.0439	26.707
ENSPSIG00000003598	13.9928	13.6722	17.4333	3.44768	4.76038	4.04443
ENSPSIG00000003599	0.007133	0.068136	0.162668	1.59338	1.48465	1.66563
ENSPSIG00000003607	6.20651	7.3681	4.72924	1.76822	1.65608	2.13603
ENSPSIG00000003611	0.586265	0.401583	0.235769	5.15861	4.49333	4.70362
ENSPSIG00000003616	10.4126	15.364	10.2623	2.52097	2.44445	2.78577
ENSPSIG00000003621	16.9513	15.8881	10.8612	1.38635	2.37606	2.38006
ENSPSIG00000003623	3.86171	6.46687	4.1208	0.246862	0.216123	0.21229
ENSPSIG00000003626	2.53898	1.59487	2.3509	8.26139	8.55	10.5101
ENSPSIG00000003628	130.341	142.919	129.912	33.1942	21.0277	37.3968
ENSPSIG00000003632	7.34891	7.68349	10.4837	1.89856	1.71622	1.67434
ENSPSIG00000003635	23.3104	25.0648	23.3991	7.96022	8.62711	7.49788
ENSPSIG00000003636	77.4777	71.0214	75.783	15.2886	13.3209	14.2121
ENSPSIG00000003639	2.34427	4.73681	4.9121	1.41637	1.01846	0.844675
ENSPSIG00000003641	5.84597	8.17935	6.78734	3.17494	4.19765	2.41801
ENSPSIG00000003645	31.8335	27.025	37.9973	2.94035	3.66591	3.71781
ENSPSIG00000003649	0.80815	0.980207	1.17301	3.0886	3.67527	2.9049
ENSPSIG00000003652	43.2344	51.5073	43.5472	8.41357	8.02768	8.3343
ENSPSIG00000003654	0.039815	0.069938	0.076624	6.41918	6.19132	5.70987
ENSPSIG00000003655	1.57557	0.856339	2.29832	15.7377	16.6801	10.7849
ENSPSIG00000003669	0.5459	0.530958	0.341797	21.8505	35.2852	20.8258
ENSPSIG00000003674	20.4419	30.4224	18.9826	8.30934	6.56099	7.81703
ENSPSIG00000003675	56.6767	62.6943	57.6464	0.063288	0.578124	0.28757
ENSPSIG00000003676	116.662	140.597	109.04	10.3251	7.84744	7.8298
ENSPSIG00000003677	6.11063	1.05378	5.5698	0.121256	0.127905	0.169735
ENSPSIG00000003679	30.9753	39.3	32.6924	6.10312	6.4116	7.52638
ENSPSIG00000003680	4.03306	4.89357	2.55492	0.518716	0.286782	0.484151
ENSPSIG00000003683	5.0543	3.50498	5.03544	28.6006	41.9137	26.5255
ENSPSIG00000003684	7.26401	9.7775	10.4106	1.20212	1.50304	2.53746
ENSPSIG00000003686	6.29757	5.709	4.9577	10.6698	10.0286	8.58498
ENSPSIG00000003690	25.18	18.3235	14.5351	6.4515	6.28924	7.08508
ENSPSIG00000003691	13.7991	25.716	32.5879	6.93763	7.89839	5.17882
ENSPSIG00000003699	61.449	78.9393	58.936	4.88635	15.5026	12.5687
ENSPSIG00000003707	51.4665	49.9156	54.8307	8.07986	9.48767	7.204
ENSPSIG00000003708	3.76755	4.61856	2.4904	0.256103	0.104016	0.166114
ENSPSIG00000003710	7.92754	9.91584	6.98421	5.35135	5.02293	3.70364
ENSPSIG00000003711	12.3567	15.11	14.205	1.85034	1.75352	1.04532
ENSPSIG00000003713	92.0757	106.065	79.7027	22.2699	14.5804	20.9371
ENSPSIG00000003714	17.2972	15.8629	20.2675	2.13992	1.6931	1.68562
ENSPSIG00000003715	0.251828	0.145279	0.261307	3.09976	2.86737	3.08416
ENSPSIG00000003716	162.804	90.2124	302.55	71.8622	685.566	853.028
ENSPSIG00000003719	39.771	48.7152	43.3649	88.8408	94.1519	83.3325
ENSPSIG00000003721	2.10176	1.17036	5.07628	7.33896	12.2409	13.71
ENSPSIG00000003723	1.01133	0.84136	0.911333	4.16328	4.78078	4.83057
ENSPSIG00000003724	5.41866	7.62014	5.71345	13.3204	13.5703	12.3276
ENSPSIG00000003728	2.50044	1.92081	1.93656	0.079879	0.14734	0.253274
ENSPSIG00000003729	27.5168	20.4679	21.4637	6.40127	7.88834	5.80949
ENSPSIG00000003730	8.77769	8.91986	15.0071	35.8036	26.8136	26.7296
ENSPSIG00000003731	85.307	94.0059	80.0163	14.9189	15.6153	13.9255
ENSPSIG00000003732	96.0213	102.431	85.8084	9.47354	9.10115	6.307
ENSPSIG00000003738	3.92945	4.71692	3.87408	7.91936	6.79188	7.02037
ENSPSIG00000003739	1.44052	2.04665	1.78059	3.28011	3.8365	4.45172
ENSPSIG00000003741	3.2565	3.42887	3.44077	0	0.016062	0
ENSPSIG00000003743	9.52019	8.21525	10.9057	0.948426	0.749403	1.20555
ENSPSIG00000003744	19.4934	11.378	19.0579	35.033	46.0149	39.5497
ENSPSIG00000003746	7.50088	3.00538	5.52844	30.6179	36.5772	29.4029
ENSPSIG00000003747	4.94077	4.00079	4.02911	0.257013	0.446934	0.265211
ENSPSIG00000003751	11.678	8.68589	14.7766	0.194681	0.118997	0.19248
ENSPSIG00000003754	12.7872	14.7783	5.91331	3.60148	0.073506	1.95218
ENSPSIG00000003768	0.454714	0.220921	0.475898	1.17111	1.26032	1.17679
ENSPSIG00000003771	52.6755	72.6287	56.207	7.12417	7.68774	5.86099
ENSPSIG00000003772	55.7308	48.1447	59.5789	14.6197	13.2085	15.1199
ENSPSIG00000003773	14.0055	9.29183	10.9843	2.71415	2.54975	2.2673
ENSPSIG00000003774	88.0275	73.6176	80.8206	18.6444	16.3513	14.9747
ENSPSIG00000003777	1.45325	2.3258	1.3959	0.253538	0.275773	0.160777
ENSPSIG00000003781	25.8862	31.5926	27.501	7.98351	11.3692	14.676
ENSPSIG00000003787	0.529968	0.267881	1.87824	7.19644	6.3923	9.15097
ENSPSIG00000003789	34.7348	45.7705	12.6111	0.399399	0.204325	0.337568
ENSPSIG00000003790	18.7814	22.1946	24.9658	6.53266	5.66968	5.78876
ENSPSIG00000003792	3.75668	8.2225	8.9986	1.25907	0.182036	1.70681
ENSPSIG00000003793	5.23339	8.17947	4.61098	0.882173	1.51153	1.88752
ENSPSIG00000003794	19.3186	27.3274	20.8785	8.41189	7.30329	7.17448
ENSPSIG00000003797	6.87196	8.93552	7.0594	26.3322	22.9621	21.1414
ENSPSIG00000003799	28.1844	42.9174	23.8689	0.573861	0.649138	0.145158
ENSPSIG00000003801	15.4978	14.6223	12.2155	1.03738	0.939978	0.451712
ENSPSIG00000003802	91.4498	100.363	84.7379	36.4251	35.0891	33.134
ENSPSIG00000003803	0.439294	1.08037	0.389398	2.41973	1.74529	1.84943
ENSPSIG00000003804	13.3017	13.9491	10.6639	5.21258	5.72707	5.63241
ENSPSIG00000003805	0.982191	0.968435	0.497196	0.006363	0	0
ENSPSIG00000003807	14.5764	13.0888	14.8729	1.66856	1.7513	1.67009
ENSPSIG00000003808	1.05776	1.81927	1.54643	0.080563	0.711251	0.368071
ENSPSIG00000003809	16.2751	8.76768	55.7289	113.494	198.703	196.897
ENSPSIG00000003812	1.44376	2.10701	1.23219	0.774592	0.257632	0.369897
ENSPSIG00000003815	0.409571	0.164774	0.20263	11.349	11.1568	8.63442
ENSPSIG00000003818	2.11834	1.66872	2.69178	7.72481	7.16254	3.93608
ENSPSIG00000003821	0.932195	0.37582	0.532225	2.07303	3.01115	2.77454
ENSPSIG00000003824	1.62899	1.60297	1.36537	2.73886	3.3997	2.91538
ENSPSIG00000003826	14.2626	14.2632	17.1779	2.84365	4.06402	3.11708
ENSPSIG00000003828	16.455	18.3155	30.3299	0.880393	0.746853	0.678748
ENSPSIG00000003830	4.11667	3.15807	5.9591	192.16	117.74	222.335
ENSPSIG00000003834	0.043526	0.020894	0.047129	3.45243	3.08198	1.51667
ENSPSIG00000003839	1.25038	1.50385	2.01456	8.19465	7.26072	6.97667
ENSPSIG00000003843	1.88852	3.45292	2.94151	0.479166	0.514256	0.232223
ENSPSIG00000003845	0.082984	0.53925	0.3679	1.78967	1.68777	1.60181
ENSPSIG00000003850	49.3322	48.5051	36.9848	6.63695	6.04176	7.47396
ENSPSIG00000003853	1.10701	1.39158	1.85956	0.079779	0.507362	0.13424
ENSPSIG00000003855	0.595074	0.102424	0.844292	11.2228	5.92347	13.149
ENSPSIG00000003857	2.60048	2.37548	4.1003	8.99235	7.45153	7.99362
ENSPSIG00000003863	374.746	250.926	371.071	842.733	822.738	931.762
ENSPSIG00000003865	26.5937	27.8878	28.3445	10.4631	13.4478	9.30601
ENSPSIG00000003868	41.8965	49.496	19.4147	11.4268	9.96623	6.11366
ENSPSIG00000003871	35.682	30.9123	41.9206	12.4609	12.7026	14.0485
ENSPSIG00000003873	19.2388	17.3873	17.5865	3.21755	2.81339	1.5517
ENSPSIG00000003876	40.9767	26.8845	31.1924	6.78748	6.07081	8.43278
ENSPSIG00000003877	4.22647	3.39344	6.8807	0.607216	0.364292	0.13497
ENSPSIG00000003879	5.66226	2.51622	8.60325	18.5575	18.3818	20.3344
ENSPSIG00000003881	39.0997	37.325	22.3418	16.3599	12.5884	12.0258
ENSPSIG00000003886	0.36228	0.576417	0.192629	0.973057	1.21907	0.619588
ENSPSIG00000003888	38.9014	53.8041	37.7715	4.55145	3.68325	6.59185
ENSPSIG00000003890	5.45453	6.73048	6.35967	3.06924	2.23663	1.32996
ENSPSIG00000003894	11.0602	10.0778	22.496	4.80341	5.28157	1.84518
ENSPSIG00000003897	25.6232	30.6419	22.4475	12.3495	11.9798	12.784
ENSPSIG00000003898	26.0946	31.2852	24.482	8.02333	9.95415	10.7339
ENSPSIG00000003903	49.1459	47.2736	43.9564	15.2329	14.49	18.0181
ENSPSIG00000003906	11.8637	16.2957	14.8476	5.43837	5.74655	5.31745
ENSPSIG00000003907	13.9926	18.967	12.5214	4.27181	4.37413	4.91993
ENSPSIG00000003913	63.8957	71.6795	67.0795	8.02786	9.40904	11.118
ENSPSIG00000003917	13.0525	13.6646	12.3213	3.20916	3.34525	3.07606
ENSPSIG00000003918	0.082256	0.042488	0.024075	77.6958	70.922	50.2838
ENSPSIG00000003919	103.882	94.3451	100.218	21.939	23.4464	22.3175
ENSPSIG00000003920	5.17786	7.90608	6.10545	1.09963	0.780755	0.832615
ENSPSIG00000003925	25.0333	32.4148	25.3888	6.16272	6.62557	6.59964
ENSPSIG00000003927	0	0.010866	0	1.35448	0.620309	0.971016
ENSPSIG00000003928	27.0892	24.2267	28.6496	6.368	7.14504	6.86947
ENSPSIG00000003933	3.18867	2.64126	3.10978	10.2661	8.36121	6.99221
ENSPSIG00000003939	170.013	188.477	116.52	31.6656	47.1949	40.7884
ENSPSIG00000003942	63.6093	60.0164	66.9536	3.59978	3.98152	3.78086
ENSPSIG00000003943	0.177826	0.062102	0.114399	0.238495	0.221644	0.349378
ENSPSIG00000003947	87.1425	89.2332	81.7161	8.81066	8.11935	8.20121
ENSPSIG00000003948	0.179438	0.104307	0.059337	12.2744	7.69782	8.73493
ENSPSIG00000003949	6.68152	7.76799	4.50853	1.31171	1.09296	1.21658
ENSPSIG00000003951	0.004279	0.004123	0.002286	2.44093	2.95397	1.86687
ENSPSIG00000003953	0	0	0	2.8971	1.74451	2.4561
ENSPSIG00000003957	2.38708	3.60287	4.40135	10.0774	11.1951	9.88784
ENSPSIG00000003958	0.400263	0.079353	0.025056	7.16808	6.96603	10.4835
ENSPSIG00000003962	33.7519	36.3715	41.7815	6.14333	7.19432	5.90268
ENSPSIG00000003963	7.09485	7.2943	6.99489	3.36285	3.03204	2.23894
ENSPSIG00000003965	23.2862	32.164	23.5648	8.24525	5.73851	7.5758
ENSPSIG00000003966	0.001724	0.003012	0.00335	5.63679	6.88134	11.4825
ENSPSIG00000003969	1.13413	0.743734	1.37768	4.25115	5.78448	3.73095
ENSPSIG00000003971	0.019312	0.01242	0	1.60609	2.03752	8.34874
ENSPSIG00000003972	0.324846	0.484036	0.423074	4.43475	3.55114	3.39901
ENSPSIG00000003980	52.3232	53.4151	44.2087	23.8025	20.8424	23.2016
ENSPSIG00000003981	30.0243	23.7388	38.4936	4.24024	4.98255	4.51861
ENSPSIG00000003986	30.7787	20.9947	32.3071	1.61249	2.58887	1.2861
ENSPSIG00000003988	1.2507	1.21292	1.34883	7.5111	7.20678	5.95429
ENSPSIG00000003991	3.18112	1.66193	3.43302	0.731937	0.731079	0.723276
ENSPSIG00000003992	1.41548	2.56473	2.00671	4.7684	13.2077	9.61966
ENSPSIG00000003995	11.453	7.24164	11.4241	29.5296	25.2803	28.4284
ENSPSIG00000003996	5.14825	4.95056	6.90095	14.2327	17.3578	10.9415
ENSPSIG00000003998	20.832	17.5721	20.2526	8.1071	6.23689	6.58286
ENSPSIG00000003999	3.77819	3.72745	4.12745	9.28629	8.34375	19.0554
ENSPSIG00000004000	3.29621	6.08649	3.95448	16.8012	18.5799	12.3547
ENSPSIG00000004002	3.37543	3.36586	2.091	7.91894	14.9224	14.3358
ENSPSIG00000004007	0	0.061547	0.079757	1.18459	1.23859	3.30137
ENSPSIG00000004008	0.031389	0.042094	0.014361	0.798593	0.379661	1.44319
ENSPSIG00000004010	17.8983	16.2908	18.7187	2.47729	2.49585	2.48178
ENSPSIG00000004014	185.533	183.35	170.376	26.7016	28.9291	28.027
ENSPSIG00000004019	32.0222	31.4085	21.4205	3.19462	3.33878	3.48748
ENSPSIG00000004021	0.011161	0.182109	0.257899	2.74713	3.57828	1.80695
ENSPSIG00000004022	6.10577	10.8412	10.7573	1.82701	1.92323	2.17202
ENSPSIG00000004023	13.5375	18.8932	18.6151	2.06118	2.36068	2.46434
ENSPSIG00000004028	12.7862	12.4738	10.5553	7.51968	9.94941	9.52107
ENSPSIG00000004030	17.8298	13.6055	19.5562	7.21326	8.44578	5.26631
ENSPSIG00000004031	5.64317	7.6511	5.01186	2.26089	2.74571	1.71333
ENSPSIG00000004035	1.00997	0.52697	1.03161	3.216	2.33703	2.74751
ENSPSIG00000004040	3.4232	3.72786	1.63094	0	0	0
ENSPSIG00000004041	518.819	309.469	631.605	1369.38	1308.34	1445.45
ENSPSIG00000004043	15.144	11.6663	10.1904	3.30933	3.37028	3.3558
ENSPSIG00000004045	13.7753	13.9097	13.6357	2.71568	2.3452	2.21119
ENSPSIG00000004048	0.222031	0.061279	0.571523	47.9567	30.9244	59.1334
ENSPSIG00000004050	45.7571	28.2076	24.4279	9.0707	8.23785	9.33129
ENSPSIG00000004051	25.3457	22.4196	21.1707	2.99177	4.4433	3.27146
ENSPSIG00000004053	0.502945	0.656458	0.465301	1.72744	2.54332	1.4117
ENSPSIG00000004054	20.0522	20.4997	19.1518	2.25275	6.01626	2.13698
ENSPSIG00000004062	18.9464	18.5899	14.9473	3.93203	2.94817	3.28964
ENSPSIG00000004063	10.0243	13.8761	7.64564	2.1822	2.40891	2.32411
ENSPSIG00000004065	222.454	155.441	227.637	485.023	539.888	547.383
ENSPSIG00000004071	3.03656	4.49706	3.19015	0	0	0.007205
ENSPSIG00000004074	45.4806	24.3235	32.9704	4.02782	3.20736	3.12133
ENSPSIG00000004077	0.158715	0.384712	0.169271	2.3582	1.41471	1.77308
ENSPSIG00000004078	12.0312	10.2572	6.36379	2.56917	3.00449	3.28459
ENSPSIG00000004080	13.6697	20.4207	12.3387	19.2791	15.0201	14.8561
ENSPSIG00000004082	0.576081	0.898545	1.02483	1.45113	1.87747	2.15502
ENSPSIG00000004083	11.2125	13.5391	8.27728	1.46846	1.75667	1.22161
ENSPSIG00000004087	0.027836	0.015806	0.00363	0.230928	0.480055	0.514977
ENSPSIG00000004091	39.4503	56.2413	30.3461	3.66486	2.58489	3.8076
ENSPSIG00000004092	51.3968	31.8073	47.7561	3.11039	4.30217	2.4558
ENSPSIG00000004093	1.39822	1.6505	1.44545	3.98142	3.28725	3.96884
ENSPSIG00000004094	2.09877	0.460959	1.828	8.42968	8.61924	8.40381
ENSPSIG00000004095	6.40524	6.86027	7.20795	1.93011	0.920681	2.07877
ENSPSIG00000004097	24.4983	16.9502	23.1125	2.49878	2.704	2.34415
ENSPSIG00000004099	0.467712	0.291107	0.156248	3.07419	3.04217	2.13091
ENSPSIG00000004104	63.6393	55.2256	58.4388	0.094787	0.011952	0.087283
ENSPSIG00000004110	1.19731	1.47089	0.925543	0.565725	0.279395	0.268014
ENSPSIG00000004111	1.29637	1.92167	1.31135	0.014835	0.017914	0.049069
ENSPSIG00000004112	185.619	249.612	150.505	52.112	48.4202	71.6387
ENSPSIG00000004114	12.5662	18.5817	11.9169	4.43452	5.53949	4.44183
ENSPSIG00000004117	3.70785	1.74336	3.75212	0.038128	0.218582	1.42064
ENSPSIG00000004128	6.78181	10.5095	5.28665	1.28693	2.00047	1.87678
ENSPSIG00000004140	68.2912	43.0545	32.7801	9.98066	13.0911	29.8899
ENSPSIG00000004141	3.56762	2.78767	3.93914	10.4921	9.52254	10.5116
ENSPSIG00000004145	2.5188	1.74812	4.34549	11.6719	10.9883	10.6054
ENSPSIG00000004146	59.5801	52.2534	62.2056	153.051	180.008	193.719
ENSPSIG00000004149	23.0161	25.261	28.8272	2.30464	2.17906	2.44849
ENSPSIG00000004154	2.67964	2.00138	4.12524	8.05364	8.1526	8.90166
ENSPSIG00000004155	0.087065	0.054346	0.043513	0.622184	0.784	0.838489
ENSPSIG00000004159	41.056	46.2506	33.0768	4.7377	4.92088	4.5997
ENSPSIG00000004160	4.8958	2.61981	4.05971	8.11748	8.8058	8.13342
ENSPSIG00000004162	12.5039	11.6928	13.0481	36.7837	38.2922	36.4216
ENSPSIG00000004165	90.5694	154.233	241.663	0.187915	0	0.049743
ENSPSIG00000004166	4.50718	3.55496	5.89331	118.64	131.64	79.7805
ENSPSIG00000004168	0.666608	0.441977	0.766723	1.7823	2.02675	1.82951
ENSPSIG00000004169	1.19495	0.820358	0.867581	0.091876	0.043384	0.171276
ENSPSIG00000004170	19.9327	26.1721	11.0494	0	0.118713	0
ENSPSIG00000004171	2.58012	6.24119	3.49412	5.9246	5.70666	4.92511
ENSPSIG00000004174	0.17855	0.40684	0.646207	1.61714	3.48269	3.93631
ENSPSIG00000004176	9.33466	6.42826	3.80631	1.28604	1.23668	1.2567
ENSPSIG00000004177	34.9494	36.5269	27.4613	2.41907	1.79187	1.95524
ENSPSIG00000004178	1.34382	0.927603	1.77758	4.994	3.97981	4.11369
ENSPSIG00000004184	12.5423	13.4141	9.46423	3.52819	5.09095	3.99061
ENSPSIG00000004185	2.0318	5.77776	4.28174	0.347565	0.207473	0.176677
ENSPSIG00000004186	3.45156	2.30659	3.83288	6.25961	7.41144	7.03243
ENSPSIG00000004190	127.448	106.675	120.476	8.52474	13.1707	13.6869
ENSPSIG00000004193	1.60645	0.507617	0.97924	4.69332	2.64867	3.78099
ENSPSIG00000004194	12.2108	11.3456	6.81703	2.30656	1.90644	1.82978
ENSPSIG00000004196	38.5017	41.5838	35.2838	13.217	13.9686	14.0921
ENSPSIG00000004197	2.48396	3.83377	3.06915	10.0644	10.7036	11.8105
ENSPSIG00000004205	30.6671	14.5453	27.8134	0.463784	0.436283	0.528067
ENSPSIG00000004212	0.560769	0.731307	0.83148	7.72623	9.63525	5.95768
ENSPSIG00000004213	0.837447	0.183997	0.260977	1.89596	3.86865	2.18092
ENSPSIG00000004215	4.91241	9.88967	3.61485	0.003111	0.033539	0.018815
ENSPSIG00000004216	0.97947	0.650873	1.60793	4.59019	3.99654	3.42271
ENSPSIG00000004218	22.1931	40.6307	21.2957	7.46156	6.70748	6.43387
ENSPSIG00000004222	6.18824	3.47337	2.16394	10.4186	8.44399	6.65546
ENSPSIG00000004224	5.95423	4.75529	4.40974	36.917	35.8194	53.8978
ENSPSIG00000004226	3.7314	3.19155	3.17348	6.78718	6.70723	6.59697
ENSPSIG00000004228	15.8656	28.4864	16.6618	5.95104	8.25633	5.38764
ENSPSIG00000004229	26.7104	23.8666	29.691	5.48061	5.58742	4.93178
ENSPSIG00000004230	4.72515	6.15745	9.03949	0.112583	0.321616	0.101722
ENSPSIG00000004231	6.03239	6.52896	5.69666	15.6136	16.6481	15.4423
ENSPSIG00000004233	0.819692	0.808027	0.243581	19.3936	6.09607	14.2423
ENSPSIG00000004235	13.6594	11.1599	4.17127	23.5852	20.9219	16.5947
ENSPSIG00000004237	14.9957	13.3798	18.3013	87.1704	61.6914	47.0782
ENSPSIG00000004238	6.29467	5.93723	6.58622	0.824521	0.187024	0.465644
ENSPSIG00000004240	0.012248	0.008138	0.006285	1.77344	2.93778	1.86888
ENSPSIG00000004243	0.139598	0.17859	0.67695	2.87561	2.87236	3.70248
ENSPSIG00000004247	31.7024	50.5921	23.4163	11.254	11.0372	2.28678
ENSPSIG00000004249	13.1649	15.1199	7.18542	10.0459	2.67446	2.44714
ENSPSIG00000004251	16.0257	26.1917	26.0121	2.48856	2.84916	2.23875
ENSPSIG00000004252	2.80948	2.38684	3.12273	0.027836	0.888424	1.06352
ENSPSIG00000004256	0	0.005524	0	0.32438	0.283249	0.287028
ENSPSIG00000004261	15.8657	16.0817	13.7288	5.5725	4.88205	5.21512
ENSPSIG00000004262	5.54343	4.62691	3.62872	0.737814	0.971623	0.991966
ENSPSIG00000004263	9.61516	7.67162	6.87711	0.046864	0	0.024269
ENSPSIG00000004268	0	0.027971	0	1.39234	1.69178	1.86391
ENSPSIG00000004269	5.62088	5.65437	5.49526	1.84023	2.28365	2.18621
ENSPSIG00000004270	33.4161	34.2019	37.7079	7.56453	6.12554	5.10047
ENSPSIG00000004278	0.059243	0.031017	0.047616	1.62304	3.00444	0.638189
ENSPSIG00000004284	3.69728	1.12675	5.19479	74.5208	115.847	66.6869
ENSPSIG00000004288	37.4043	30.7529	41.989	12.522	11.4692	15.1638
ENSPSIG00000004290	10.0141	11.1024	7.9056	0.81432	0.798313	1.48843
ENSPSIG00000004291	36.3807	35.2329	39.9128	13.2659	15.8686	13.6127
ENSPSIG00000004295	9.41637	9.68514	10.2355	2.66393	2.74151	2.50961
ENSPSIG00000004296	42.987	51.1722	33.6639	3.50494	3.8345	3.79393
ENSPSIG00000004297	0.976061	0.718407	0.125	1.88588	2.93668	1.83269
ENSPSIG00000004304	1.91288	1.52551	2.15831	13.2187	7.11131	14.7233
ENSPSIG00000004306	3.91138	1.83401	6.09333	5.32212	6.27779	9.35874
ENSPSIG00000004309	21.2717	14.8968	25.1921	6.82535	5.3167	6.38131
ENSPSIG00000004316	0.479233	0.333726	0.421189	7.19142	6.97832	5.29652
ENSPSIG00000004319	0.36793	0.387105	0.912929	0.038487	0.234043	0.155303
ENSPSIG00000004333	33.7593	15.3622	51.799	75.2368	64.9034	77.1633
ENSPSIG00000004339	22.5721	22.2119	21.1683	6.51127	6.25041	6.28
ENSPSIG00000004346	32.432	21.6544	23.2221	4.88219	5.16918	6.56831
ENSPSIG00000004350	4.95756	6.10527	6.66899	1.12229	0.934014	0.996341
ENSPSIG00000004351	1.69742	1.99392	2.00712	2.60345	1.67367	2.73725
ENSPSIG00000004353	9.7871	2.30548	7.23638	0.597805	0.357072	0.45842
ENSPSIG00000004354	0.144827	0.151855	0.05116	0.959458	1.23163	1.48377
ENSPSIG00000004355	0.631634	0.849269	0.856816	2.00906	2.14052	1.8041
ENSPSIG00000004360	7.32598	7.00576	6.36623	0.253874	0.122394	0.272489
ENSPSIG00000004363	0.653511	0.773831	0.892657	2.71177	2.82026	2.97045
ENSPSIG00000004364	92.297	124.203	73.1462	11.8139	9.9543	12.7808
ENSPSIG00000004367	44.87	35.319	44.9714	4.18418	4.57227	2.20919
ENSPSIG00000004369	14.5915	19.9573	12.3558	3.6914	4.42621	3.36257
ENSPSIG00000004370	39.3029	48.7482	43.3826	14.0471	12.3771	14.2895
ENSPSIG00000004373	3.34849	5.73686	2.13499	0.003962	0.01848	0.027189
ENSPSIG00000004377	141.982	204.364	110.051	0.114376	0.03673	0.101238
ENSPSIG00000004379	7.67587	9.35681	7.3682	1.61953	1.84568	2.19264
ENSPSIG00000004381	3.0547	3.67108	2.54806	0.177506	0	0.218778
ENSPSIG00000004384	5.30219	4.23174	3.47768	0.014095	0.032199	0.068133
ENSPSIG00000004385	39.1584	36.0595	32.8062	19.2752	16.8544	16.8246
ENSPSIG00000004388	9.64262	8.92544	8.25148	0.250351	1.03356	0.479506
ENSPSIG00000004390	30.303	24.1141	26.8799	158.833	118.717	74.0987
ENSPSIG00000004393	26.0729	28.8212	22.8304	9.10216	9.76883	9.87989
ENSPSIG00000004394	5.45987	4.78013	3.27125	0.908695	1.05791	0.769956
ENSPSIG00000004395	20.0718	21.8856	19.0028	2.66695	3.09752	1.82301
ENSPSIG00000004397	3.00169	3.08042	3.26486	5.2009	7.1015	5.98869
ENSPSIG00000004398	2.45609	1.50846	3.95275	10.89	10.815	8.97695
ENSPSIG00000004399	14.7163	18.2477	11.3364	2.75276	2.33966	2.76569
ENSPSIG00000004402	0.671157	0.765105	1.67891	3.88545	3.68454	4.8133
ENSPSIG00000004404	105.074	105.08	91.6087	9.09918	10.1557	7.10374
ENSPSIG00000004407	48.3381	127.934	81.3999	21.3287	19.166	21.7167
ENSPSIG00000004415	9.36251	11.3876	10.1042	3.70888	2.90098	3.11504
ENSPSIG00000004420	0.08457	0.115803	0.100626	1.79802	1.83659	1.53702
ENSPSIG00000004425	2.05468	0.96374	2.38285	5.59845	6.79937	4.4264
ENSPSIG00000004427	8.87125	12.8856	10.6715	34.6773	28.2795	13.1106
ENSPSIG00000004431	12.4853	11.2775	12.3123	5.74871	5.99126	5.4721
ENSPSIG00000004433	5.2995	4.33631	4.03902	0.849701	0.911158	0.988444
ENSPSIG00000004434	10.1573	9.69757	4.35776	0.011569	0	0.013272
ENSPSIG00000004436	2.13897	1.6352	2.83772	4.99954	5.34381	5.36328
ENSPSIG00000004438	5.6008	2.44401	5.40408	11.701	11.3389	6.70707
ENSPSIG00000004440	16.6158	17.1016	12.0779	8.03395	7.54347	0.018879
ENSPSIG00000004441	12.6966	16.1675	10.5305	5.57875	4.31869	3.85662
ENSPSIG00000004445	11.5034	14.1912	13.2231	3.42361	3.68726	2.42233
ENSPSIG00000004449	1.76624	1.82515	3.29706	0.307448	0.377034	0.264316
ENSPSIG00000004450	39.4335	47.166	34.5545	15.0409	15.2512	15.9452
ENSPSIG00000004451	5.10648	7.57742	2.87625	1.51671	1.45035	1.22403
ENSPSIG00000004456	7.19378	8.25491	3.70722	1.04803	0.999511	1.15091
ENSPSIG00000004457	3.15209	4.24913	4.76589	8.9204	9.77352	8.66495
ENSPSIG00000004458	55.2604	56.2213	48.5843	11.2807	14.8877	16.3074
ENSPSIG00000004459	54.2546	108.306	106.308	22.2666	25.6909	24.85
ENSPSIG00000004464	1.15147	0.581935	1.29581	13.9424	24.8913	20.108
ENSPSIG00000004466	22.4618	19.8416	18.7513	2.7747	3.49342	3.05994
ENSPSIG00000004474	5.64156	5.20542	5.3605	1.63563	2.50165	0.619128
ENSPSIG00000004478	3.81139	2.00346	5.1706	13.3198	17.9437	17.08
ENSPSIG00000004480	8.96334	11.5176	8.84598	0	0	0.025659
ENSPSIG00000004486	47.6867	52.2693	43.4248	103.137	122.622	95.8412
ENSPSIG00000004487	15.3914	18.2633	14.3647	7.25136	8.40861	8.15784
ENSPSIG00000004489	12.8945	29.1081	17.1021	2.29339	2.94771	2.45382
ENSPSIG00000004497	9.48544	13.4899	8.93	5.06929	3.29662	4.2097
ENSPSIG00000004498	1.2425	1.64734	1.15084	0.017368	0.049441	0.585081
ENSPSIG00000004499	39.5141	45.7052	38.8342	7.74622	7.12905	6.8662
ENSPSIG00000004503	1.09356	0.335715	0.281498	2.38298	1.77014	2.96603
ENSPSIG00000004506	0.405028	0.364744	0.336083	4.84626	8.15302	7.20833
ENSPSIG00000004508	3.04778	2.40618	4.10224	22.2682	13.2809	16.3986
ENSPSIG00000004509	9.25342	5.42733	7.82561	3.13594	2.93831	2.5045
ENSPSIG00000004512	2.69149	1.38168	3.608	6.54357	5.86662	10.442
ENSPSIG00000004515	0.086109	0.125363	0.023793	0.704736	0.874418	0.947198
ENSPSIG00000004520	0.070386	0	0	2.93376	2.69436	7.18687
ENSPSIG00000004523	9.53188	11.56	8.55245	2.6332	2.58795	2.9835
ENSPSIG00000004524	18.9515	20.2397	17.2704	40.2452	50.4984	63.0636
ENSPSIG00000004527	10.8093	8.26702	6.28782	1.69558	0.438066	0.724382
ENSPSIG00000004528	5.17535	8.42598	3.4619	1.07686	1.0817	1.56049
ENSPSIG00000004529	26.6854	30.6363	32.7891	1.81472	2.3192	1.57302
ENSPSIG00000004531	87.0963	120.307	65.049	26.1753	22.5685	29.3977
ENSPSIG00000004532	2.47957	1.61903	2.39468	0.318469	0.392523	0.381361
ENSPSIG00000004533	1.0552	1.02238	0.891127	21.6503	13.5196	13.5731
ENSPSIG00000004541	1.1729	0.733869	0.951318	0	0	0.021308
ENSPSIG00000004542	37.3186	35.2373	32.4624	8.62843	8.26153	7.98411
ENSPSIG00000004544	2.42131	2.4611	1.17043	4.56633	5.02264	4.11969
ENSPSIG00000004548	0.369549	0.328562	0.60684	1.42305	1.21322	1.60071
ENSPSIG00000004551	7.70191	9.9501	6.1737	4.00117	2.94148	3.87639
ENSPSIG00000004558	6.71176	4.81322	6.28376	8.73415	10.2049	12.0898
ENSPSIG00000004559	53.74	63.4446	49.8488	7.29262	7.60574	7.73329
ENSPSIG00000004560	27.9763	31.4443	29.0107	14.3679	12.8572	12.4659
ENSPSIG00000004570	34.0347	33.4308	27.2664	6.10669	5.75655	3.8388
ENSPSIG00000004575	17.485	21.3369	15.6236	1.80882	3.12081	3.05416
ENSPSIG00000004578	0.809281	1.13496	2.30409	0.090044	0.027151	0.112557
ENSPSIG00000004585	236.663	264.535	207.954	0.775506	1.08903	0.689755
ENSPSIG00000004586	18.7168	9.82727	12.1144	2.45094	2.81161	2.69483
ENSPSIG00000004588	31.9794	25.3993	48.7149	8.84483	12.0273	11.9807
ENSPSIG00000004590	26.5821	44.2685	19.2753	3.89126	4.04457	2.56728
ENSPSIG00000004591	0.393262	0.211247	0.429677	2.74201	1.78604	1.86173
ENSPSIG00000004593	0.847276	0.453	0.952962	0	0	0.080114
ENSPSIG00000004594	39.3392	46.4317	24.3055	8.487	8.26079	15.8632
ENSPSIG00000004597	1.34938	1.0433	0.885731	48.6513	50.0439	40.6737
ENSPSIG00000004599	3.52987	2.81041	3.91532	5.87502	6.76503	7.53686
ENSPSIG00000004601	12.3899	22.5093	12.4376	42.6841	37.811	41.8764
ENSPSIG00000004602	108.397	94.8081	79.513	37.9923	40.582	41.8455
ENSPSIG00000004604	2.7616	1.81372	2.48295	6.79543	6.44286	5.47956
ENSPSIG00000004608	7.27887	4.65024	5.30082	0.559311	0.497834	0.443443
ENSPSIG00000004609	1.07043	1.01681	0.726986	2.94683	3.80561	4.40973
ENSPSIG00000004613	76.8386	85.2573	54.0852	13.6803	10.0331	13.4951
ENSPSIG00000004615	0.724844	0.25577	0.707513	1.40139	0.713624	1.46471
ENSPSIG00000004617	2.65609	3.00191	4.79291	0.905667	1.17882	0.49468
ENSPSIG00000004621	11.809	10.9068	8.1614	2.98981	3.47015	4.28653
ENSPSIG00000004622	0.043206	0.019841	0.009344	3.44359	5.90328	4.70577
ENSPSIG00000004634	21.7635	19.8578	21.1208	3.71489	3.96043	3.78202
ENSPSIG00000004644	3.29143	2.76501	4.57454	6.60842	15.2991	5.27708
ENSPSIG00000004645	0.402296	0.094276	0.451782	4.13126	5.82058	5.59014
ENSPSIG00000004646	16.7569	26.2748	27.7016	3.38343	4.19277	2.71205
ENSPSIG00000004647	11.914	7.76809	13.0923	2.79679	3.22602	2.30618
ENSPSIG00000004652	37.4388	39.195	34.7528	11.0902	10.0451	10.4017
ENSPSIG00000004656	10.7877	6.6172	16.2982	31.5737	34.484	33.2792
ENSPSIG00000004661	4.50131	3.79636	4.85606	12.7426	13.1645	10.8049
ENSPSIG00000004668	0.02517	0.070921	0.012342	4.48986	5.26793	4.37728
ENSPSIG00000004670	4.10365	6.98231	5.3266	0.962392	0.725358	0.926684
ENSPSIG00000004673	30.1465	42.6066	31.882	3.88595	4.32187	3.51858
ENSPSIG00000004676	9.70534	11.9395	11.4831	4.02086	1.1926	1.68654
ENSPSIG00000004683	2.54517	2.16464	3.80936	29.2077	20.7852	21.181
ENSPSIG00000004684	1.35905	2.14493	0.95329	0.006889	0	0.005993
ENSPSIG00000004686	11.692	7.64287	16.3972	35.3159	31.4005	33.0811
ENSPSIG00000004687	11.5542	11.2856	8.02856	4.46224	2.3407	2.83762
ENSPSIG00000004688	5.00411	6.99819	6.06287	1.41226	0.571525	1.19046
ENSPSIG00000004689	51.9716	60.7144	53.0485	20.98	21.7516	19.499
ENSPSIG00000004690	0.190738	0.206409	0.491244	0.4887	0.975583	0.984291
ENSPSIG00000004692	26.5205	38.5049	24.9386	2.5037	1.88597	3.01295
ENSPSIG00000004699	0.855994	0.758127	1.28883	16.0815	14.2732	5.16343
ENSPSIG00000004701	0.883056	0.6321	1.83929	14.0678	18.3919	12.6449
ENSPSIG00000004703	9.31249	13.9132	6.21417	1.9643	2.00916	2.49032
ENSPSIG00000004709	0.900289	0.920537	1.65622	2.16975	3.11037	3.54152
ENSPSIG00000004716	4.85471	8.38845	4.61167	0.409857	0.451281	0.231362
ENSPSIG00000004717	0.149135	0.096977	0.182524	0.614398	0.398392	0.330317
ENSPSIG00000004724	81.7532	85.0087	67.382	280.116	223.088	357.369
ENSPSIG00000004725	18.9865	17.6974	17.9039	4.12091	4.07327	4.03307
ENSPSIG00000004729	67.4727	66.3241	50.029	1.47898	1.35454	1.49411
ENSPSIG00000004733	9.34818	12.0562	6.89412	2.69893	3.43052	2.33315
ENSPSIG00000004741	18.4402	21.0177	20.1561	2.03155	1.94534	2.10554
ENSPSIG00000004743	13.0806	7.3732	11.1986	2.98375	3.3842	3.06481
ENSPSIG00000004745	20.0325	22.1651	35.6968	4.20988	10.063	11.8575
ENSPSIG00000004746	0.93778	1.21457	2.12278	3.23687	4.41568	3.46347
ENSPSIG00000004747	56.7421	69.4145	43.6476	8.89506	11.2417	7.12145
ENSPSIG00000004748	1.28944	1.67091	0.943795	0.138064	0.365254	0.233204
ENSPSIG00000004749	16.034	22.1515	19.5313	0.132721	0.385335	0.648543
ENSPSIG00000004754	0.005042	0	0.001288	1.34097	1.73031	0.477789
ENSPSIG00000004755	11.0701	11.3401	11.8313	4.79292	5.03886	4.81096
ENSPSIG00000004760	5.78016	6.00725	4.93032	1.11107	1.03698	1.38012
ENSPSIG00000004764	0.008313	0.037157	0.034084	13.3749	8.3435	5.15819
ENSPSIG00000004769	10.9077	11.5494	11.8794	2.98822	4.79585	4.42236
ENSPSIG00000004773	8.72757	10.1097	11.9957	1.49113	2.20827	2.70074
ENSPSIG00000004774	15.5591	15.9095	12.1872	4.23385	5.14557	5.1651
ENSPSIG00000004777	0	0	0	5.81199	11.4423	2.52481
ENSPSIG00000004781	17.25	16.7444	11.276	1.71247	1.07578	0.632904
ENSPSIG00000004782	0.824632	0.914428	1.22074	0.048012	0.197762	0.415594
ENSPSIG00000004787	21.5708	25.4613	28.206	5.53809	6.03309	6.33994
ENSPSIG00000004789	4.50776	1.06882	25.545	0	0	0
ENSPSIG00000004790	13.6185	19.8124	13.8712	5.45648	7.20007	8.7911
ENSPSIG00000004792	1.04088	1.11813	1.26655	12.1413	8.58959	9.85906
ENSPSIG00000004798	0.903875	1.40352	0.402474	0.378461	0.050748	0.217592
ENSPSIG00000004802	0.258207	0.29347	0.357169	1.66688	1.79458	1.26947
ENSPSIG00000004807	0.503233	0.238433	1.22002	2.78624	1.84082	2.93615
ENSPSIG00000004817	5.23124	4.78995	5.70948	22.7358	18.8048	20.8604
ENSPSIG00000004818	206.897	185.589	219.985	478.838	617.97	563.056
ENSPSIG00000004819	9.64874	17.8462	7.39341	2.06678	2.1183	2.40984
ENSPSIG00000004824	0.432432	0.48821	0.536973	8.27793	8.5625	5.7392
ENSPSIG00000004825	0.065005	0.093446	0.449719	7.68244	5.76097	7.28448
ENSPSIG00000004826	29.6547	25.0208	23.775	44.6491	55.583	51.5575
ENSPSIG00000004828	0.058896	0.055993	0.213999	2.0809	2.92885	1.43279
ENSPSIG00000004830	0.192403	0.058638	0.082576	3.68834	3.63537	1.09813
ENSPSIG00000004831	17.0041	14.9637	18.0406	5.12796	6.04255	6.95352
ENSPSIG00000004838	6.8609	9.95902	3.50224	0.118256	0.128804	0.051243
ENSPSIG00000004840	0.671384	0.871499	1.13884	7.16071	5.60837	8.71084
ENSPSIG00000004841	1.47764	1.30785	1.98937	5.69026	11.359	10.279
ENSPSIG00000004843	1.28159	0.529877	0.805688	9.57765	6.59896	8.83748
ENSPSIG00000004844	3.85596	1.92788	4.08877	42.0541	51.4954	53.9378
ENSPSIG00000004845	16.799	17.1078	21.1264	6.12277	4.93909	3.53814
ENSPSIG00000004846	4.87277	3.18139	2.47049	9.5652	5.88866	11.8206
ENSPSIG00000004849	0.096604	0.361667	0.160806	9.17423	3.51403	3.9484
ENSPSIG00000004850	0.167698	0.093291	0.322382	3.0628	2.14955	1.80678
ENSPSIG00000004852	0.663886	0.663604	0.37067	1.88017	2.32001	3.08213
ENSPSIG00000004855	83.7479	78.3503	107.775	31.3566	39.2263	32.6755
ENSPSIG00000004857	288.875	280.844	236.891	21.892	22.9508	32.6612
ENSPSIG00000004865	1.68465	2.10657	2.47666	5.33041	4.53057	2.69985
ENSPSIG00000004866	5.44157	7.35183	3.39234	1.75365	2.31364	1.81263
ENSPSIG00000004876	31.9817	36.7526	25.8105	12.4942	12.9125	12.2367
ENSPSIG00000004883	7.3076	5.31808	6.76965	2.52158	2.63632	1.94281
ENSPSIG00000004884	1.50099	2.16672	1.83563	5.73773	8.27843	7.29732
ENSPSIG00000004889	0.399413	1.27035	1.61617	15.0771	11.9036	14.2206
ENSPSIG00000004890	1.06004	1.70888	1.50077	4.06829	4.35064	5.04586
ENSPSIG00000004895	6.43322	4.11388	5.38456	18.3028	19.823	19.5834
ENSPSIG00000004900	63.1433	66.4929	49.3527	4.74225	3.9053	4.5923
ENSPSIG00000004905	14.9393	18.0995	16.0281	0.375526	1.10306	0.19052
ENSPSIG00000004914	25.4119	31.8005	16.284	2.01211	1.92323	1.98789
ENSPSIG00000004918	43.3628	47.4709	45.6927	28.6439	5.74214	27.2097
ENSPSIG00000004921	29.5323	27.431	9.50519	2.23664	2.47367	1.98582
ENSPSIG00000004926	31.9367	33.3273	29.8843	2.52401	2.98882	2.86028
ENSPSIG00000004927	54.9872	49.7924	48.7756	14.2276	12.1884	12.3151
ENSPSIG00000004928	1.46395	1.91297	1.40686	0.066903	0	0.146479
ENSPSIG00000004932	13.8956	12.6565	26.3481	5.602	7.25867	4.74833
ENSPSIG00000004937	7.54512	6.55015	7.38213	0.218047	0.185128	0.236016
ENSPSIG00000004940	40.1281	36.7184	68.7163	9.16186	8.05455	11.1267
ENSPSIG00000004942	32.8391	33.812	25.8039	0.366718	0.345272	0.324269
ENSPSIG00000004948	62.7052	53.8424	24.5	6.71763	9.50027	3.49993
ENSPSIG00000004950	6.87094	8.95812	5.58213	2.97914	2.87906	2.21699
ENSPSIG00000004952	64.9784	25.9696	47.7812	101.281	105.216	114.819
ENSPSIG00000004954	0.364643	0.121198	5.42969	4.73081	3.27123	5.28341
ENSPSIG00000004956	2.07721	0.905501	1.56949	6.94726	7.49812	7.29572
ENSPSIG00000004957	7.92715	10.0349	4.57821	5.25958	4.03019	3.51425
ENSPSIG00000004960	27.4561	39.7082	32.261	5.76634	5.22219	4.64295
ENSPSIG00000004962	21.4596	16.7953	19.8719	3.40777	4.72076	4.3568
ENSPSIG00000004969	0.668601	0.330853	0.606255	1.20772	1.97025	1.49491
ENSPSIG00000004970	0.005204	0.018719	0.010154	6.97214	9.10397	2.81029
ENSPSIG00000004973	0.25535	0.448625	0.320513	1.43477	1.93483	1.19755
ENSPSIG00000004982	1.76047	0.767618	2.7566	4.89923	6.73236	4.00887
ENSPSIG00000004987	0.173456	0.101544	0.32741	0.810893	0.654218	0.671716
ENSPSIG00000004989	90.2591	77.4928	102.913	12.4567	13.0098	11.1762
ENSPSIG00000004990	19.2028	25.1248	17.9085	2.43738	3.125	2.87426
ENSPSIG00000004996	2.15835	1.74792	1.66785	8.11742	12.0582	6.25223
ENSPSIG00000004997	41.9449	59.9631	57.6668	19.5171	18.5949	13.4615
ENSPSIG00000004998	3.05173	3.31032	2.44479	6.51	7.60294	7.16114
ENSPSIG00000005001	0.446646	0.189978	0.459826	1.16889	0.786688	0.877701
ENSPSIG00000005003	5.1273	7.79096	4.5931	1.46271	1.68824	1.52247
ENSPSIG00000005009	2.94396	3.63299	3.27014	7.75999	7.00664	5.22025
ENSPSIG00000005011	0.445463	0.424311	0.414056	0.02326	0	0.044724
ENSPSIG00000005014	15.4516	14.4205	12.8182	40.4743	47.5095	45.2923
ENSPSIG00000005015	35.3741	42.8878	42.8588	14.3714	15.7869	13.4866
ENSPSIG00000005019	1.12849	1.0453	1.18731	3.87714	1.98758	5.04201
ENSPSIG00000005024	141.652	134.969	76.2182	1.90532	3.23395	4.64715
ENSPSIG00000005028	2.72865	2.43319	8.56233	21.2925	27.3976	16.957
ENSPSIG00000005029	9.70202	17.8413	10.6836	3.52299	4.73804	4.49152
ENSPSIG00000005030	1.21411	1.29301	1.64588	12.2676	13.0534	8.56997
ENSPSIG00000005031	16.0455	16.3319	17.4617	5.33552	6.40838	6.35991
ENSPSIG00000005041	11.4444	19.4313	14.9304	5.24548	5.78393	5.99432
ENSPSIG00000005042	8.03809	7.54658	9.01617	1.01812	1.39753	1.37442
ENSPSIG00000005045	2.11501	2.18222	2.12975	7.52815	6.65501	5.94302
ENSPSIG00000005046	23.7613	20.551	13.84	4.31067	6.04176	4.92513
ENSPSIG00000005047	17.7957	9.05744	20.9382	43.0147	42.2339	52.127
ENSPSIG00000005049	9.96691	14.5912	10.0876	3.3898	4.145	3.89802
ENSPSIG00000005050	0.810104	0.540124	0.407907	89.1301	67.8141	64.1453
ENSPSIG00000005052	8.36681	8.71436	4.18318	1.07291	1.49161	1.54783
ENSPSIG00000005056	20.0044	14.6524	16.6617	34.5818	31.5346	30.9582
ENSPSIG00000005058	23.7797	32.6064	16.1506	5.10581	7.08702	4.97284
ENSPSIG00000005060	19.7635	23.2104	17.2074	7.44918	6.65829	7.67269
ENSPSIG00000005066	21.0831	22.573	16.719	10.5434	10.6281	9.35951
ENSPSIG00000005072	13.6336	12.1198	15.2734	3.61327	3.52337	4.18621
ENSPSIG00000005081	0.575181	0.428619	0.853164	1.76281	2.53317	1.99084
ENSPSIG00000005084	126.319	148.62	106.675	16.3986	19.2251	21.8879
ENSPSIG00000005085	3.93152	3.98594	6.25723	8.84876	6.91478	7.71319
ENSPSIG00000005086	1.60213	1.55332	2.33006	3.62215	4.34054	3.953
ENSPSIG00000005090	2.04269	1.59586	1.59335	0.159425	0.028229	0.109011
ENSPSIG00000005091	206.921	188.04	252.817	0.13815	0.156741	0.190681
ENSPSIG00000005101	0.723374	0.342171	0.740404	0.009224	0.043839	0.286044
ENSPSIG00000005102	45.842	52.9435	37.5073	9.30305	8.49393	9.22807
ENSPSIG00000005103	0.092631	0.206973	0.26802	8.42086	6.77243	8.95759
ENSPSIG00000005107	11.3235	10.0722	17.699	54.9164	40.7861	38.8429
ENSPSIG00000005108	1.90161	1.73484	5.10148	15.8436	17.7112	16.7448
ENSPSIG00000005110	6.22629	8.76971	7.3144	1.5827	1.87583	1.63309
ENSPSIG00000005115	0.080144	0.076906	0.087785	9.88457	15.6688	9.41101
ENSPSIG00000005116	55.6551	37.4923	59.8463	100.193	99.6013	110.003
ENSPSIG00000005118	16.2025	14.6475	13.1437	3.25744	3.58691	3.45268
ENSPSIG00000005120	20.5077	18.9872	19.5106	8.8846	9.59048	9.083
ENSPSIG00000005121	0.271681	0.038462	0.827321	8.96102	5.99111	10.1332
ENSPSIG00000005122	20.6633	26.0626	20.3507	5.89224	5.66153	5.27248
ENSPSIG00000005123	0.343075	0.066663	0.130376	0.883444	1.11917	1.69928
ENSPSIG00000005124	12.7035	13.83	15.185	1.96535	3.41487	2.9046
ENSPSIG00000005126	1.2445	1.7019	1.02261	0.561165	0.186815	0.05486
ENSPSIG00000005134	14.6126	12.8135	13.3911	48.0785	36.7256	47.1162
ENSPSIG00000005135	74.28	53.7867	74.1419	27.1875	30.3057	25.9357
ENSPSIG00000005140	11.7939	7.26571	11.013	0.491492	0.065677	0.130145
ENSPSIG00000005145	0	0	0	1.22099	1.45411	1.34884
ENSPSIG00000005147	1.31083	0.991864	1.15175	7.46443	3.71113	5.89857
ENSPSIG00000005148	12.0544	7.05495	8.50306	3.47485	3.92339	3.16935
ENSPSIG00000005149	7.31644	8.05432	6.8448	2.90399	2.78623	3.02895
ENSPSIG00000005152	6.70775	6.1704	8.57318	14.1816	15.1245	10.7369
ENSPSIG00000005153	21.8408	29.8644	21.5907	5.42103	5.25516	3.40002
ENSPSIG00000005156	24.6473	26.0615	21.1769	3.18703	4.05994	3.37104
ENSPSIG00000005158	8.014	7.48071	9.32826	1.97717	1.89255	1.48952
ENSPSIG00000005159	9.04883	15.1965	21.7503	3.91666	3.63473	2.7055
ENSPSIG00000005164	45.1397	50.8596	39.6957	17.6855	17.3533	19.0488
ENSPSIG00000005165	46.6775	56.0157	43.8867	7.1653	8.68181	8.2105
ENSPSIG00000005166	37.5865	43.1295	41.0249	0.615202	0.698674	0.984791
ENSPSIG00000005167	1.10191	0.80894	0.910147	0.042462	0.021583	0.012089
ENSPSIG00000005169	18.0061	14.3197	12.8516	3.71123	4.32282	4.55103
ENSPSIG00000005171	1.1246	0.692958	1.99768	0.135905	0.248717	0.155773
ENSPSIG00000005172	15.3468	15.1963	18.1133	7.31169	8.24457	7.63708
ENSPSIG00000005178	29.2245	37.9743	27.0664	5.05937	3.86903	3.82788
ENSPSIG00000005179	1.12052	1.38911	1.08268	0.036889	0.023404	0.107363
ENSPSIG00000005184	109.749	110.675	105.992	0.582027	0.261475	0.723511
ENSPSIG00000005189	0.402261	0.064529	0.15834	0.485318	0.564459	0.717149
ENSPSIG00000005194	18.6728	10.9252	22.3991	0.756071	2.18592	0.819299
ENSPSIG00000005195	0.584372	0.452088	0.701076	14.4113	18.8795	13.0181
ENSPSIG00000005198	5.27579	6.28435	2.95494	0.760129	0.897399	0.963987
ENSPSIG00000005199	21.9685	27.0272	21.8971	3.4068	3.02942	3.71997
ENSPSIG00000005201	35.7005	33.6915	31.0053	6.1558	6.93134	8.8008
ENSPSIG00000005204	12.0107	13.112	11.77	4.31376	5.53908	5.67636
ENSPSIG00000005205	0.344134	0.452065	0.502361	0.34064	0.05701	0.660193
ENSPSIG00000005208	1.32859	1.33387	1.29232	8.03731	6.42542	7.44307
ENSPSIG00000005210	2.68318	4.50699	1.42153	0.102783	0.04049	0.116297
ENSPSIG00000005212	11.6326	4.60952	14.3219	28.2616	33.0899	23.2432
ENSPSIG00000005213	0	0.002325	0	25.8257	12.1119	17.3797
ENSPSIG00000005214	5.12221	6.07956	3.49628	1.78239	0.411986	0.539722
ENSPSIG00000005216	15.6969	16.8499	14.2506	4.88419	5.45835	6.30159
ENSPSIG00000005217	37.8326	26.4225	18.1431	5.38389	6.14304	5.95396
ENSPSIG00000005221	12.8006	12.6019	10.7455	56.8008	56.0289	46.117
ENSPSIG00000005222	97.019	82.0299	108.249	14.5173	13.8189	14.0285
ENSPSIG00000005225	4.07737	3.43837	3.21594	6.99761	6.72691	6.04738
ENSPSIG00000005233	1.841	2.48329	1.45922	0.099204	0.287282	0.045682
ENSPSIG00000005234	6.09469	5.37226	6.19575	0.950587	1.52474	1.34682
ENSPSIG00000005235	1.24209	1.08254	0.71613	8.10446	8.56049	6.77765
ENSPSIG00000005239	26.0316	33.6405	23.7882	4.43957	3.97887	6.34358
ENSPSIG00000005241	17.1236	18.64	21.6158	4.31919	4.38676	3.49043
ENSPSIG00000005245	47.461	47.3905	35.0846	18.1667	16.2258	14.2772
ENSPSIG00000005251	22.0443	6.34368	9.91497	11.6743	11.7741	19.367
ENSPSIG00000005252	9.44874	9.82398	9.2936	1.15702	0.274718	1.26959
ENSPSIG00000005255	17.6045	21.6938	13.7766	1.33334	1.42687	1.63668
ENSPSIG00000005256	33.9272	36.7041	20.4697	1.33247	1.04401	1.72766
ENSPSIG00000005265	22.753	17.5367	17.1703	0.03228	0	0.035441
ENSPSIG00000005271	15.9971	15.7009	18.7953	5.43753	4.50482	5.00717
ENSPSIG00000005282	21.9497	26.6651	15.4298	6.20252	5.26752	6.86894
ENSPSIG00000005284	1.24373	1.11905	2.42624	3.74588	3.99914	4.81239
ENSPSIG00000005287	23.0791	20.0807	24.871	4.20837	3.02032	2.68638
ENSPSIG00000005288	1.16998	0.567692	0.983234	2.17885	2.91279	2.70258
ENSPSIG00000005291	36.7776	51.7787	33.7823	3.82684	3.78135	3.6012
ENSPSIG00000005293	1.44914	1.83845	1.13515	0.03024	0.056079	0.103223
ENSPSIG00000005294	0.2927	0.001304	0.380529	1.60197	0.646945	1.15113
ENSPSIG00000005295	0.797544	1.13615	0.975936	2.08503	2.21942	2.66522
ENSPSIG00000005296	0.125495	0.053242	0.039586	22.1906	18.9198	26.8478
ENSPSIG00000005300	7.27009	5.88528	6.59676	1.31306	1.43423	1.25255
ENSPSIG00000005303	0.012299	0.011029	0	0.820228	1.47547	0.878758
ENSPSIG00000005304	7.71474	5.32784	9.03382	19.8041	22.532	24.488
ENSPSIG00000005305	7.78823	8.87244	11.8114	0.077993	0.012489	0.103777
ENSPSIG00000005307	268.503	295.687	238.43	0.524249	0.727712	0.603768
ENSPSIG00000005308	64.3788	82.9903	62.5422	19.9315	18.3874	16.401
ENSPSIG00000005312	20.3682	11.4012	24.5974	46.0974	47.6859	41.3388
ENSPSIG00000005317	17.7158	21.9921	14.9498	0.562271	0.276364	0.720095
ENSPSIG00000005322	0.769201	0.488901	0.797543	2.57531	2.07377	3.0019
ENSPSIG00000005325	2.23627	1.85866	2.33437	4.97003	5.08833	5.22618
ENSPSIG00000005329	2.73727	1.96266	2.8746	15.416	14.4867	15.324
ENSPSIG00000005332	33.2816	38.5824	28.296	2.65873	2.94113	2.22396
ENSPSIG00000005336	35.6075	36.7247	34.6681	15.4519	16.0549	14.9095
ENSPSIG00000005338	0.531463	0.288183	0.858178	3.98438	5.86885	1.46352
ENSPSIG00000005339	23.6562	22.7227	26.8067	1.81652	2.80234	2.06488
ENSPSIG00000005341	13.5741	11.124	10.3474	4.58878	5.5114	3.75131
ENSPSIG00000005342	5.55407	4.03462	5.0932	19.7144	21.6806	17.6273
ENSPSIG00000005343	4.53325	4.99166	6.36566	8.63153	11.1804	8.04184
ENSPSIG00000005344	8.13845	10.1367	8.93076	4.33701	6.08044	3.88461
ENSPSIG00000005345	25.8744	35.9948	20.8902	10.1127	12.4882	9.95414
ENSPSIG00000005346	3.84053	2.05574	4.59728	12.4913	11.3292	13.8336
ENSPSIG00000005350	7.28835	6.38122	11.2404	20.8477	19.9039	17.0345
ENSPSIG00000005351	0.393784	0.248356	0.362636	1.10818	1.86007	1.42414
ENSPSIG00000005355	3.86456	2.48664	4.53928	6.33885	9.30698	8.11928
ENSPSIG00000005356	13.1424	16.1454	15.2669	1.43457	1.41504	1.82665
ENSPSIG00000005360	58.253	89.7662	34.309	0.025401	0.100027	0.056238
ENSPSIG00000005370	12.8663	18.8391	9.36847	3.54471	3.5109	3.6411
ENSPSIG00000005371	5.51821	6.09229	5.20816	1.36914	1.01015	1.66507
ENSPSIG00000005372	0.071309	0.149534	0	13.725	7.00412	3.94399
ENSPSIG00000005373	18.1546	17.4775	19.8743	8.86079	7.71624	7.48715
ENSPSIG00000005375	0	0	0	0.855616	1.17877	2.64282
ENSPSIG00000005377	34.3928	38.2787	39.3062	4.20671	3.87327	4.50003
ENSPSIG00000005379	26.5395	22.5312	26.0216	126.633	90.1799	95.9907
ENSPSIG00000005386	0.44385	0.071958	0.103393	9.52505	5.61883	12.4062
ENSPSIG00000005388	467.341	640.469	419.361	9.15574	8.27886	9.50689
ENSPSIG00000005390	32.0931	35.5925	24.7758	0.149514	0.01381	0.39263
ENSPSIG00000005394	4.31661	6.26841	5.36993	1.99447	1.36919	1.39985
ENSPSIG00000005396	8.48884	7.65502	3.9578	1.63858	2.35587	1.90037
ENSPSIG00000005403	1.36882	0.810751	1.43724	7.57445	7.32506	7.24549
ENSPSIG00000005404	27.8107	24.9439	17.3348	9.84596	5.80182	7.97717
ENSPSIG00000005411	4.30704	5.10008	3.48803	0.923494	1.34764	1.09178
ENSPSIG00000005412	4.3588	1.98013	4.61985	6.77041	7.10454	6.32741
ENSPSIG00000005414	0.223599	0.248649	0.23442	19.7995	18.6547	11.6799
ENSPSIG00000005416	41.6323	48.9958	37.6565	12.8646	15.7396	16.7535
ENSPSIG00000005419	2.93594	4.15451	2.20035	0.130797	0.190851	0.178466
ENSPSIG00000005420	26.0289	34.1232	17.8009	9.1759	8.29063	8.85667
ENSPSIG00000005422	1.1387	0.726275	1.40284	0.170727	0.142244	0.206068
ENSPSIG00000005426	29.7389	38.2461	30.3819	9.34073	9.0612	9.43764
ENSPSIG00000005429	0.101827	0.008002	0.089767	0.284106	0.384796	0.208357
ENSPSIG00000005433	3.93803	5.00023	3.51369	11.0296	15.7979	9.84994
ENSPSIG00000005437	0.834749	0.585072	1.00754	4.82078	4.94031	4.14912
ENSPSIG00000005438	10.0224	20.882	9.43029	0.056012	0.01094	0
ENSPSIG00000005441	39.8775	45.1617	34.243	7.62274	7.72008	6.92773
ENSPSIG00000005442	23.4851	23.8922	25.6849	9.25726	9.15051	9.36951
ENSPSIG00000005448	11.0254	9.13554	12.5061	0.169257	0.388101	0.34581
ENSPSIG00000005451	8.78941	2.85939	2.18036	0.038405	0	0
ENSPSIG00000005452	2.55794	9.89237	3.84373	1.18947	1.03703	1.50997
ENSPSIG00000005453	11.6471	11.3988	9.6075	0.20242	0.98057	0.754237
ENSPSIG00000005454	0.617894	0.767645	0.474219	1.63946	3.37296	1.84339
ENSPSIG00000005455	0	0.008847	0.012777	0.861661	0.804547	0.580694
ENSPSIG00000005458	58.6578	60.2225	48.8293	18.3324	18.11	23.5566
ENSPSIG00000005462	53.5993	51.7619	32.7935	7.28514	8.33953	9.28746
ENSPSIG00000005463	35.9077	37.6383	35.4295	6.45022	7.24405	7.8067
ENSPSIG00000005464	2.74767	0.595583	2.35974	7.4526	6.8695	6.8242
ENSPSIG00000005467	15.3817	28.1071	14.0841	4.30733	2.11924	2.55583
ENSPSIG00000005468	34.4779	38.587	35.9529	6.86937	6.03761	5.81884
ENSPSIG00000005470	17.9648	23.5992	17.4411	7.22987	7.90611	8.5252
ENSPSIG00000005474	2.19217	1.43727	1.98533	2.86869	5.75699	4.98679
ENSPSIG00000005477	23.1793	12.5277	11.6142	1.45278	2.10365	1.01706
ENSPSIG00000005478	14.6939	16.5772	8.35543	0.54154	0.190586	0.283332
ENSPSIG00000005479	41.4833	33.6845	41.0179	19.8997	17.7849	16.6819
ENSPSIG00000005481	18.3115	22.0369	17.4177	3.51346	3.38382	3.77084
ENSPSIG00000005485	0.049225	0.008331	0.052969	2.73141	3.85145	1.58684
ENSPSIG00000005489	3.56889	3.422	3.99232	11.5473	10.9076	9.78053
ENSPSIG00000005490	21.8909	20.1319	20.0521	5.32174	5.79742	5.27491
ENSPSIG00000005491	51.5522	26.5706	60.0959	10.4506	11.0821	10.8198
ENSPSIG00000005492	15.9189	20.7327	22.3186	8.94908	10.4504	8.17542
ENSPSIG00000005493	0.127402	0.030491	0.195726	0.917116	1.41281	1.49329
ENSPSIG00000005495	40.5275	80.9066	15.3934	6.75183	11.859	13.3371
ENSPSIG00000005496	5.39299	9.47878	8.20671	10.669	7.79634	9.5593
ENSPSIG00000005500	3.1601	2.15131	3.46475	0.397799	0.649328	0.702727
ENSPSIG00000005501	42.48	29.3384	50.3318	104.079	98.1381	120.525
ENSPSIG00000005503	3.76735	4.71075	3.22515	0.702162	0.655535	0.623508
ENSPSIG00000005506	7.4654	6.63103	10.6528	7.65001	8.68534	8.88193
ENSPSIG00000005508	0.493253	0.267824	0.724427	0.032305	0.02688	0.029793
ENSPSIG00000005512	42.9474	45.0757	50.4451	2.92514	3.59418	3.35803
ENSPSIG00000005514	4.12541	4.43215	4.67386	9.70368	9.36246	8.04238
ENSPSIG00000005515	1.11554	1.83796	2.30498	3.59092	2.09539	2.48779
ENSPSIG00000005516	70.0682	37.4235	72.9537	210.333	230.812	247.432
ENSPSIG00000005518	13.209	17.8743	13.8671	0.595784	0.738194	0.808917
ENSPSIG00000005520	0.211331	0.25479	0.69031	1.15667	1.2087	1.37173
ENSPSIG00000005523	8.69898	7.22841	11.1724	28.1956	30.2074	30.0831
ENSPSIG00000005526	59.6876	73.5206	43.7439	7.14208	6.99085	7.7229
ENSPSIG00000005530	0.193066	0.161539	0.298341	0.904634	1.79297	0.661995
ENSPSIG00000005531	2.45065	1.37548	2.0904	4.58203	5.67945	4.85763
ENSPSIG00000005532	23.7488	16.6002	21.4374	3.55825	3.27573	3.41468
ENSPSIG00000005533	5.62514	8.17948	6.29366	0.794234	0.873356	0.734115
ENSPSIG00000005539	78.5778	75.1439	91.5552	7.33648	8.1492	6.50873
ENSPSIG00000005541	11.4247	8.01141	19.2993	46.6811	59.9788	29.0576
ENSPSIG00000005548	1.61201	1.04201	1.4529	0.092965	0.613805	0.053959
ENSPSIG00000005550	5.51111	8.93977	4.60468	3.14909	2.17468	1.92406
ENSPSIG00000005551	7.41049	5.19444	9.3556	0.58846	2.50733	1.03569
ENSPSIG00000005552	10.2848	6.54676	12.0342	3.21077	3.3501	3.35823
ENSPSIG00000005553	12.7558	13.4313	15.475	4.83351	5.50006	6.06344
ENSPSIG00000005554	0.11993	0.254525	0.070885	1.45931	1.51871	1.55842
ENSPSIG00000005557	14.6937	26.6036	25.6773	1.0489	1.0714	0.488458
ENSPSIG00000005558	3.69863	3.12585	4.62613	18.8283	20.3215	14.0777
ENSPSIG00000005559	139.874	149.999	136.189	18.7476	11.7765	13.0844
ENSPSIG00000005560	72.1288	50.8656	88.3632	21.8016	21.1872	21.2158
ENSPSIG00000005566	11.5661	9.64355	11.4966	29.4239	26.3621	44.4385
ENSPSIG00000005567	0.060166	0.051771	0.02612	3.37677	1.9976	2.53577
ENSPSIG00000005569	14.5063	15.1018	13.5975	7.07177	6.64351	6.58434
ENSPSIG00000005571	132.408	136.837	125.527	24.5116	22.1904	26.1488
ENSPSIG00000005577	0.017466	0	0.042435	10.3332	12.3261	5.95674
ENSPSIG00000005579	0.152257	0.106105	0.609386	0.815667	1.37528	1.30945
ENSPSIG00000005580	40.2218	41.6767	34.2038	1.65651	1.29443	1.42953
ENSPSIG00000005587	10.5968	13.4631	8.59937	0.493072	0.857727	0.179797
ENSPSIG00000005589	4.30284	5.62361	9.09503	9.39244	11.3768	13.1613
ENSPSIG00000005591	0.795418	0.61055	0.528973	2.48947	2.42578	2.20197
ENSPSIG00000005594	0.61812	0.473076	0.386015	2.50946	1.40529	1.25154
ENSPSIG00000005598	98.7136	81.7445	98.1406	21.1739	36.1833	25.1716
ENSPSIG00000005600	20.121	23.6152	20.0623	9.246	7.80612	7.26863
ENSPSIG00000005601	1.94764	1.06496	2.20384	5.48355	7.27853	7.02453
ENSPSIG00000005605	2.52901	3.31	4.01538	8.69485	7.32653	7.94443
ENSPSIG00000005608	4.47903	5.78816	6.61252	4.18396	3.32317	2.68401
ENSPSIG00000005609	32.8726	40.5249	29.4437	10.1058	11.1815	11.7212
ENSPSIG00000005611	25.2503	33.6291	22.851	7.39701	6.85327	8.24961
ENSPSIG00000005616	21.823	30.7639	21.7571	2.32143	2.82062	3.05434
ENSPSIG00000005617	0.919937	0.137843	0.107694	1.45362	1.57661	1.68313
ENSPSIG00000005622	17.8043	15.7835	18.6167	3.06904	2.56312	4.43653
ENSPSIG00000005626	26.298	28.7022	22.4359	0.174694	0.230255	0.12599
ENSPSIG00000005629	55.0661	62.3478	55.7708	15.8052	14.8328	15.5847
ENSPSIG00000005634	146.815	38.5797	38.2149	475.308	131.825	146.39
ENSPSIG00000005635	19.5563	20.9056	16.6908	3.07236	3.22827	2.56705
ENSPSIG00000005637	0.063015	0.010032	0.002592	4.85897	4.32677	3.89832
ENSPSIG00000005641	27.8568	20.3905	16.8363	0.445165	0.540431	0.292104
ENSPSIG00000005643	23.1153	36.7441	24.1748	2.37314	2.11332	2.54468
ENSPSIG00000005648	11.1778	15.3156	12.3652	2.08433	3.97034	5.04865
ENSPSIG00000005649	3.97813	5.63758	3.46881	0.05008	0.02257	0.018814
ENSPSIG00000005654	4.94853	3.27669	3.20576	21.1829	14.5007	41.0979
ENSPSIG00000005656	48.0305	49.3077	26.3959	7.70594	8.56147	7.31593
ENSPSIG00000005661	12.0674	9.80285	10.6927	0.623814	0.25031	0.519007
ENSPSIG00000005665	34.0051	23.0211	25.8474	1.51215	3.10283	2.22154
ENSPSIG00000005667	0.712381	0.380254	0.615867	0.041343	0.120603	0.07873
ENSPSIG00000005668	45.8829	39.1882	45.2191	9.28767	11.0729	17.0677
ENSPSIG00000005674	28.1434	46.9298	24.2908	9.92313	6.44306	6.13233
ENSPSIG00000005677	37.8184	43.9578	40.6172	15.0097	14.2968	14.1989
ENSPSIG00000005679	19.3207	26.0455	22.108	0.610837	1.43202	2.77511
ENSPSIG00000005680	9.14903	4.8556	6.53124	2.54606	2.92202	2.09431
ENSPSIG00000005684	1.10672	0.608301	1.11414	6.29705	5.77829	3.13953
ENSPSIG00000005685	42.8095	54.0391	34.2029	19.1457	15.3685	13.6295
ENSPSIG00000005687	15.286	17.2402	9.89058	3.31849	2.9405	3.58323
ENSPSIG00000005688	10.9384	12.029	11.2703	1.89686	1.96297	0.801053
ENSPSIG00000005692	0.056195	0.095162	0.450895	0.795842	0.891602	0.950007
ENSPSIG00000005693	34.5107	27.4361	35.2782	4.76654	4.17171	4.67321
ENSPSIG00000005695	11.5181	3.9389	15.7294	79.5569	100.345	108.908
ENSPSIG00000005697	78.3918	85.9606	79.0251	29.7964	27.5705	19.4381
ENSPSIG00000005701	0.664781	1.26194	0.544181	1.99057	2.12474	1.61962
ENSPSIG00000005702	1.7481	2.56793	3.53561	0.303855	0.260621	0.429582
ENSPSIG00000005704	13.6537	7.11893	17.7243	34.2569	24.7586	31.9274
ENSPSIG00000005707	1.6934	1.03727	1.82623	4.85156	5.60105	4.91614
ENSPSIG00000005710	4.40667	5.86668	7.35843	1.06586	2.4351	1.84257
ENSPSIG00000005712	2.27357	2.80996	3.35373	1.18058	0.882434	0.633463
ENSPSIG00000005713	13.8769	14.0811	13.7341	4.24853	3.99774	3.74904
ENSPSIG00000005718	12.1951	14.097	6.36162	15.0278	21.1531	11.7735
ENSPSIG00000005721	36.4434	33.582	36.6021	70.26	74.3205	75.0677
ENSPSIG00000005722	0.976397	1.16382	2.18648	0.186484	0.536285	0.152652
ENSPSIG00000005723	9.67558	8.42789	11.6657	2.55012	6.71361	5.08989
ENSPSIG00000005729	32.6562	35.5613	28.3059	4.87342	5.82098	4.93183
ENSPSIG00000005730	54.5026	52.7639	51.8965	16.0369	20.2641	21.0386
ENSPSIG00000005732	6.71401	3.48506	3.25468	12.3723	8.23104	15.0371
ENSPSIG00000005736	12.4209	13.9507	12.5489	5.87783	8.76917	4.59133
ENSPSIG00000005737	17.3106	23.3964	17.7917	7.60837	8.13683	8.05931
ENSPSIG00000005741	16.6946	17.3432	12.3694	4.42993	4.80614	4.55119
ENSPSIG00000005742	29.2378	27.7918	27.248	8.83293	10.2253	8.39499
ENSPSIG00000005744	0.880674	0.327696	0.785396	2.2111	1.80187	1.80818
ENSPSIG00000005745	10.8608	10.9503	9.42877	1.58946	1.79547	3.61518
ENSPSIG00000005747	9.75905	5.21054	6.66082	12.9035	13.9644	12.7154
ENSPSIG00000005748	19.429	32.7975	16.149	4.04624	3.26469	4.82959
ENSPSIG00000005752	0.284055	0.377365	0.183601	1.16838	0.881678	1.48801
ENSPSIG00000005753	36.5201	18.2051	27.0784	3.65897	2.72037	1.68643
ENSPSIG00000005754	6.39714	5.3881	12.0474	20.4655	13.1777	21.9741
ENSPSIG00000005755	36.635	40.2525	22.9087	2.98608	2.30191	2.43091
ENSPSIG00000005763	0.105372	0.088942	0.047817	17.4784	22.4604	29.7352
ENSPSIG00000005764	1.56051	0.625681	0.81904	3.1058	1.84167	2.8791
ENSPSIG00000005767	0.512665	0.792446	0.990222	2.16457	1.37452	2.49898
ENSPSIG00000005768	15.4037	15.5225	10.1296	1.61985	1.9703	1.58691
ENSPSIG00000005770	15.2885	12.9349	11.151	2.14036	2.10692	2.28669
ENSPSIG00000005777	21.7204	25.3644	24.6194	45.4937	55.2994	50.8048
ENSPSIG00000005786	0.330878	0.080673	0.451653	1.98355	3.10548	1.93337
ENSPSIG00000005794	33.1666	31.1299	28.2123	8.37629	10.0934	10.7845
ENSPSIG00000005802	2.21087	1.64501	2.89776	0.0138	0.043911	0.152478
ENSPSIG00000005805	26.1549	23.7496	28.099	1.52181	1.35917	0.683414
ENSPSIG00000005806	0.157109	0.153473	0.319688	2.51671	3.0294	3.18536
ENSPSIG00000005809	24.2881	32.0792	19.7767	4.24954	4.78372	4.91461
ENSPSIG00000005811	11.6956	20.6968	8.45584	0.655482	0.643525	1.38969
ENSPSIG00000005812	1.71104	1.68222	0.855674	0.006438	0.005204	0.016165
ENSPSIG00000005813	8.44209	7.47057	7.11209	47.9631	37.9335	17.6746
ENSPSIG00000005814	4.99644	2.71663	5.95263	27.0877	47.7163	21.3667
ENSPSIG00000005815	0	0	0	11.0255	9.20864	10.6511
ENSPSIG00000005816	7.46734	7.9226	10.6459	24.775	30.3586	26.5349
ENSPSIG00000005821	13.8834	22.0155	11.4034	0.022689	0.156704	0.078297
ENSPSIG00000005827	0.948796	0.544881	0.501032	6.31113	6.51829	7.89672
ENSPSIG00000005828	0.624915	0.625178	1.07502	4.3556	3.35168	3.54527
ENSPSIG00000005829	11.3019	10.0363	7.70773	19.9608	22.2141	10.7993
ENSPSIG00000005836	1.42821	1.65951	1.99162	0	0	0
ENSPSIG00000005842	26.9426	30.6847	24.959	9.30316	9.20207	8.55025
ENSPSIG00000005848	0.01222	0.016432	0	6.17079	3.77594	5.28452
ENSPSIG00000005850	10.9634	16.0415	6.46085	0.302978	0.235872	0.28645
ENSPSIG00000005854	12.4452	12.667	15.7131	76.5259	88.7117	54.7467
ENSPSIG00000005856	0.729439	0.441357	0.637773	1.55765	0.99213	1.40167
ENSPSIG00000005857	37.6767	28.4822	27.7074	0.717233	0.733102	0.407495
ENSPSIG00000005861	15.3731	18.8843	16.3727	8.19919	7.33298	7.45109
ENSPSIG00000005862	5.51894	4.9074	8.2969	0.380097	0.472706	0.29611
ENSPSIG00000005864	1.68234	0.76949	2.39411	9.50117	9.73525	5.30396
ENSPSIG00000005869	13.4993	14.7025	15.6246	4.97753	4.68058	3.89075
ENSPSIG00000005870	376.166	602.982	217.515	0.24053	0.004339	0.046566
ENSPSIG00000005875	38.191	46.1022	40.0715	8.38925	4.46515	6.02173
ENSPSIG00000005876	3.4356	2.1804	2.73882	4.57888	4.98175	6.60697
ENSPSIG00000005879	285.757	69.0311	44.1737	64.6935	38.265	27.335
ENSPSIG00000005880	0.249975	0.141523	0.239175	5.72725	4.8625	6.17921
ENSPSIG00000005882	0.979368	0.863847	2.22651	3.95873	3.3602	3.90079
ENSPSIG00000005886	3.80636	5.03724	5.30128	7.13569	7.5439	5.62115
ENSPSIG00000005888	0.823871	0.773732	1.16717	4.57495	2.57786	2.97532
ENSPSIG00000005889	19.5834	37.1485	33.776	3.38285	4.37046	6.57693
ENSPSIG00000005895	13.634	11.1413	8.40349	4.49923	5.81064	4.51531
ENSPSIG00000005896	4.88661	4.83626	5.82936	0.834802	1.76676	1.5889
ENSPSIG00000005899	22.459	17.0476	40.8861	98.535	94.4848	91.7856
ENSPSIG00000005900	31.6062	27.4147	33.2565	5.30063	6.22023	4.54143
ENSPSIG00000005902	6.71814	7.78003	7.40887	16.7818	24.1553	16.7772
ENSPSIG00000005903	10.0063	23.3477	18.5646	4.81452	6.06469	5.2924
ENSPSIG00000005905	249.654	152.513	299.493	730.397	766.693	763.671
ENSPSIG00000005910	17.665	12.5839	7.13465	1.18436	0.505391	0.758641
ENSPSIG00000005913	2.03901	1.49898	1.78983	7.09657	6.44022	6.4023
ENSPSIG00000005916	0.049215	0.022843	0.158452	1.08201	1.18396	1.44957
ENSPSIG00000005917	9.96103	11.48	8.89381	2.38688	3.47237	2.77011
ENSPSIG00000005918	64.3932	81.9208	60.6491	14.3887	12.6877	15.186
ENSPSIG00000005922	412.964	244.113	508.042	1238.41	1251.53	1376.1
ENSPSIG00000005926	46.4761	63.4931	26.4182	1.63369	1.91478	0.472128
ENSPSIG00000005927	66.0844	87.8545	67.2111	4.14817	4.12066	3.70717
ENSPSIG00000005928	19.5485	23.7392	12.996	6.32305	6.44302	6.05271
ENSPSIG00000005929	0.39592	0.585105	0.287331	0.032024	0.020447	0.203676
ENSPSIG00000005933	8.88787	11.3552	9.26303	3.10698	2.81754	3.0089
ENSPSIG00000005935	30.7405	44.6388	24.662	1.70266	1.48901	1.34379
ENSPSIG00000005937	36.0374	30.5685	50.3418	10.0691	9.71842	12.1342
ENSPSIG00000005938	209.776	86.1672	185.347	434.349	563.788	501.811
ENSPSIG00000005939	23.5271	23.4258	19.9557	7.15419	7.22737	7.99878
ENSPSIG00000005949	8.32739	13.5437	14.3818	5.78633	4.32227	5.71805
ENSPSIG00000005950	3.78961	3.08897	4.7127	11.685	10.4311	10.074
ENSPSIG00000005951	1.81212	2.1133	1.25201	42.7771	32.4691	21.8685
ENSPSIG00000005952	3.62675	3.3658	3.40241	7.68975	8.7743	11.6475
ENSPSIG00000005954	41.5687	30.3171	43.8921	9.36754	19.8754	17.5965
ENSPSIG00000005955	1.53462	2.32136	1.46994	7.90995	7.83371	5.17468
ENSPSIG00000005957	18.842	12.9552	14.113	8.52761	5.38134	7.0583
ENSPSIG00000005960	0.272201	0.218586	0.208946	4.41941	3.30688	2.85623
ENSPSIG00000005966	2.81895	2.32801	3.4324	9.69106	8.82745	7.5576
ENSPSIG00000005973	14.5389	16.7281	21.6033	8.39865	7.69576	7.64427
ENSPSIG00000005975	8.02948	12.7207	8.27996	1.58333	1.32275	1.32274
ENSPSIG00000005976	1.46869	3.18606	4.01156	0.366401	0.28436	0.180661
ENSPSIG00000005979	1.62404	0.57367	1.27512	3.55606	3.1691	3.24914
ENSPSIG00000005980	6.24722	6.86376	7.60459	0.003546	0	0.008193
ENSPSIG00000005983	18.2867	23.9552	20.2327	2.665	3.05368	3.39926
ENSPSIG00000005989	6.45904	6.53298	7.88821	17.8643	17.6753	18.899
ENSPSIG00000005993	27.1875	32.7139	19.0739	2.49886	2.3236	1.84305
ENSPSIG00000006002	9.71101	11.5049	7.7856	3.89286	3.49489	2.66089
ENSPSIG00000006005	22.41	10.8284	30.8516	3.6977	3.27272	2.67225
ENSPSIG00000006013	3.61157	3.60268	3.1251	0.4539	0.419639	0.625249
ENSPSIG00000006015	22.2193	33.7638	18.3073	4.72588	5.09006	5.28015
ENSPSIG00000006017	53.4555	65.9146	50.7394	22.6581	25.2683	18.9692
ENSPSIG00000006020	9.43135	17.7234	6.03456	1.83358	2.94271	5.12086
ENSPSIG00000006021	10.5901	10.1088	14.401	2.30202	1.54304	3.58047
ENSPSIG00000006023	2.7975	1.83467	2.49486	7.17208	7.38441	7.50856
ENSPSIG00000006024	8.56078	9.88514	7.88267	0.325846	0.4207	0.429206
ENSPSIG00000006025	1.70914	1.00844	1.95842	6.05399	5.0798	7.19777
ENSPSIG00000006029	11.9018	12.5052	21.9599	0.776836	0.519651	0.488772
ENSPSIG00000006034	3.32993	5.37012	2.73433	6.486	10.0153	7.79692
ENSPSIG00000006037	20.4662	17.7862	22.4158	38.4278	38.9592	38.437
ENSPSIG00000006041	15.233	11.552	16.9901	84.7248	86.1472	71.8468
ENSPSIG00000006042	6.73137	2.718	2.69603	6.55226	4.58775	8.92242
ENSPSIG00000006043	0.431423	0.100044	0.14871	1.67375	3.3644	1.82648
ENSPSIG00000006047	1.39501	0.999107	1.74071	0.012713	0.005571	0.02212
ENSPSIG00000006050	0.065152	0.11308	0.122556	0.645453	0.765745	1.12572
ENSPSIG00000006052	33.8143	31.1605	25.4423	5.25897	3.46139	3.43611
ENSPSIG00000006053	1.02322	0.921765	0.953331	2.41219	2.91348	2.64762
ENSPSIG00000006054	0.378344	0.067276	0.26138	1.19874	1.2677	0.951024
ENSPSIG00000006056	18.268	19.7097	20.3138	6.03882	6.29944	5.99407
ENSPSIG00000006057	71.991	126.4	106.886	2.39693	2.29283	2.66773
ENSPSIG00000006059	34.7583	29.5659	32.6244	14.0484	14.4188	14.3618
ENSPSIG00000006060	34.6836	32.5249	31.1429	9.45099	9.73784	9.07398
ENSPSIG00000006061	0.639247	0.260098	0.449286	1.63017	1.7042	1.1931
ENSPSIG00000006066	9.26307	12.7846	10.8612	0.7861	0.458729	0.981476
ENSPSIG00000006068	0.471673	0.376413	0.614164	0.270254	0.14156	0.093007
ENSPSIG00000006069	33.0744	26.2906	39.6247	91.9884	69.3569	58.7503
ENSPSIG00000006072	9.40394	8.65708	7.52974	0.491941	1.65728	0.751548
ENSPSIG00000006076	12.1295	2.02405	7.03948	14.6928	11.0895	12.1634
ENSPSIG00000006077	0	0	0	19.7795	22.7509	14.2617
ENSPSIG00000006083	0.024327	1.47366	0.435315	2.46504	2.65438	3.2818
ENSPSIG00000006085	2.72476	1.95057	2.44202	0.334542	0.030026	0.068125
ENSPSIG00000006086	7.01001	6.3057	7.79059	0.836839	0.624928	1.49202
ENSPSIG00000006088	0.43012	0.037218	0.168007	2.0702	2.72699	3.18662
ENSPSIG00000006091	10.6189	12.527	6.7503	1.41136	1.86366	1.73913
ENSPSIG00000006093	0.843354	0.947226	0.970289	0.207898	0.479765	0.278872
ENSPSIG00000006094	3.52986	8.35604	8.28286	1.25117	1.59222	0.590274
ENSPSIG00000006095	1.4623	1.95179	1.23253	0.015287	0.081668	0.055364
ENSPSIG00000006096	3.76108	4.65904	4.10529	1.44596	1.59866	2.13337
ENSPSIG00000006099	0.257048	0.134431	0.476243	0.72126	0.919064	0.907999
ENSPSIG00000006102	9.87839	18.3095	6.5563	20.9465	18.798	12.7375
ENSPSIG00000006103	11.8007	16.5743	8.05466	5.86925	5.17255	6.65817
ENSPSIG00000006104	25.0211	28.3677	23.7262	11.7027	10.5185	12.0387
ENSPSIG00000006107	7.69848	11.7262	10.4529	12.6014	22.2444	27.9171
ENSPSIG00000006113	28.1077	25.2098	24.3655	6.28899	8.59512	8.04596
ENSPSIG00000006117	22.918	16.4939	16.5588	3.45067	1.97582	2.37912
ENSPSIG00000006119	28.2539	65.1039	57.3013	15.3234	12.2298	12.2872
ENSPSIG00000006126	27.4217	29.7166	26.3175	11.7629	13.8083	16.0134
ENSPSIG00000006129	29.2119	31.3449	32.509	0.86322	1.10282	0.930782
ENSPSIG00000006131	4.98851	3.44394	5.34863	0.222447	0	0.951431
ENSPSIG00000006134	1.48808	1.44606	5.02335	11.1651	16.5626	12.2164
ENSPSIG00000006135	25.402	27.9824	33.9954	3.08398	2.86716	3.54273
ENSPSIG00000006136	7.36713	6.51025	8.60973	35.9841	29.6385	44.608
ENSPSIG00000006139	2.41699	2.67953	2.4041	6.75195	7.46865	6.9759
ENSPSIG00000006140	7.96107	4.2755	7.63057	0.894109	0.951026	0.229265
ENSPSIG00000006141	0.691039	1.35282	1.15707	0.14697	0.119112	0.12367
ENSPSIG00000006142	0.33817	0.348773	0.835263	1.658	1.91303	1.15225
ENSPSIG00000006143	27.638	23.7723	78.7496	165.867	393.839	325.275
ENSPSIG00000006144	69.6084	64.9105	71.7551	1.76974	1.75531	0.525108
ENSPSIG00000006146	20.8031	17.6499	16.1723	8.06859	4.65828	5.29171
ENSPSIG00000006147	8.41554	8.01224	7.2222	2.32741	2.63732	3.70593
ENSPSIG00000006148	99.8081	115.752	107.423	44.0141	40.8359	25.2243
ENSPSIG00000006149	0.814411	0.700775	1.59261	3.62723	3.46877	3.46766
ENSPSIG00000006150	6.27496	5.64279	6.12334	1.01477	1.31226	0.959238
ENSPSIG00000006151	38.7651	37.7853	30.3867	6.77196	6.79469	6.19259
ENSPSIG00000006155	0.345027	2.64124	0.13266	1.33156	3.60592	2.47687
ENSPSIG00000006156	24.6217	36.3169	21.2974	9.93595	8.4584	10.8496
ENSPSIG00000006161	2.73327	0.677378	2.64749	6.90297	6.29492	7.3366
ENSPSIG00000006162	84.4626	94.4089	77.4712	6.26829	8.41959	7.84308
ENSPSIG00000006164	16.6073	7.80626	6.84607	2.00304	4.32716	1.314
ENSPSIG00000006165	4.82464	8.95276	4.79526	1.088	0.874666	1.09384
ENSPSIG00000006169	0.191997	0.024347	0.035546	0.253828	0.272449	0.285103
ENSPSIG00000006170	25.7802	10.492	12.8215	37.974	31.3896	58.796
ENSPSIG00000006175	15.1385	21.0425	15.4979	4.3651	5.68045	2.63548
ENSPSIG00000006179	26.3883	26.3302	26.0386	8.86638	8.38181	7.75851
ENSPSIG00000006183	0.045741	0.016335	0.055775	0.897651	0.99635	1.09225
ENSPSIG00000006184	0.120444	0.18655	0.529876	6.12819	3.62882	1.73979
ENSPSIG00000006187	11.9451	13.4752	13.1568	7.36515	6.37257	7.83391
ENSPSIG00000006190	30.7043	31.0444	27.0355	2.55366	2.26594	1.86444
ENSPSIG00000006192	16.9424	9.89329	14.4485	5.52984	5.20728	3.95699
ENSPSIG00000006194	316.251	263.801	278.325	120.526	110.194	77.0983
ENSPSIG00000006203	1.5987	2.05945	1.81243	0.135748	0.44422	0.44725
ENSPSIG00000006209	0.53314	0.823538	0.592033	0.054159	0.18792	0.290364
ENSPSIG00000006210	24.61	22.362	23.2272	4.98766	4.24412	5.00385
ENSPSIG00000006213	0.180651	0.135093	0.405088	2.15457	1.48042	1.35582
ENSPSIG00000006224	0.011214	0.012288	0.104032	23.4596	22.8187	22.4629
ENSPSIG00000006225	0.374313	0.011539	0.015995	4.82637	6.8583	3.65371
ENSPSIG00000006227	16.2661	23.1119	15.465	5.32171	5.13611	5.67254
ENSPSIG00000006230	0.207292	0.077949	0.421166	29.5684	32.8415	25.5277
ENSPSIG00000006232	27.9616	24.3642	31.5102	9.57958	8.67495	10.2013
ENSPSIG00000006233	22.2889	17.3834	16.3034	7.60484	8.87514	6.20905
ENSPSIG00000006237	0.136266	0.062086	0.101159	0.32767	0.503685	0.39817
ENSPSIG00000006239	4.49034	3.07863	5.71285	12.535	12.5998	14.5303
ENSPSIG00000006241	4.17514	5.02612	5.02806	7.20359	7.33954	8.97869
ENSPSIG00000006242	2.83339	3.48527	2.53958	6.09507	6.4882	8.57842
ENSPSIG00000006243	26.8376	25.4432	19.8113	3.17284	3.85532	3.60102
ENSPSIG00000006245	1.31568	0.748603	1.98089	9.8279	30.9031	14.8957
ENSPSIG00000006251	10.407	18.6688	12.0808	3.96241	4.08169	4.21319
ENSPSIG00000006252	7.7913	2.71727	6.16598	20.3499	20.3289	22.7253
ENSPSIG00000006253	1.81938	2.03539	1.63836	6.36082	9.95755	7.36429
ENSPSIG00000006256	8.60051	8.39174	6.9696	2.44187	1.86219	2.90623
ENSPSIG00000006258	61.5748	60.6558	61.8473	5.35727	5.78994	4.77503
ENSPSIG00000006259	37.5127	49.217	25.6631	6.76764	6.11548	6.95716
ENSPSIG00000006262	0.201946	0.027519	0.001841	0.205641	0.221739	0.428595
ENSPSIG00000006263	2.48968	2.72434	5.16005	0.278545	0.212991	1.01433
ENSPSIG00000006265	0	0	0	1.41568	1.10919	1.7769
ENSPSIG00000006266	0.00929	0	0	23.1147	28.1335	25.1309
ENSPSIG00000006274	1.31696	1.30848	1.15317	0.293284	0.214218	0.096264
ENSPSIG00000006277	0.88835	0.513716	0.684882	2.70611	3.07345	1.54602
ENSPSIG00000006279	13.6566	12.0978	16.3395	3.09129	2.58834	3.20878
ENSPSIG00000006280	0.956009	1.2283	0.671811	2.72517	4.59901	4.40083
ENSPSIG00000006281	26.7116	25.46	27.4967	9.9552	4.58601	8.36561
ENSPSIG00000006283	2.54126	1.4145	3.17751	8.6999	12.5968	7.94815
ENSPSIG00000006286	19.6562	18.0601	11.8506	0.037492	0.046559	0.027541
ENSPSIG00000006292	17.4411	24.1994	18.2733	9.98311	8.18936	10.3078
ENSPSIG00000006293	24.1922	24.6535	21.9984	6.59675	6.50458	7.27693
ENSPSIG00000006297	19.9791	24.3495	19.3042	7.21249	6.46132	8.68217
ENSPSIG00000006299	1.19441	1.57844	0.747066	19.0391	20.1152	16.5859
ENSPSIG00000006300	17.0474	19.9403	13.7954	5.27825	4.86791	4.51421
ENSPSIG00000006302	20.921	19.8114	17.7518	1.63395	1.93634	2.17373
ENSPSIG00000006303	18.2861	17.8372	15.9355	6.91821	8.88763	8.675
ENSPSIG00000006305	3.78579	3.06905	3.97149	0.1884	0.206316	0.064157
ENSPSIG00000006307	9.75841	14.9518	9.297	4.91851	7.94695	6.56678
ENSPSIG00000006309	2.44722	1.69955	1.72262	5.36519	6.18786	8.23508
ENSPSIG00000006310	0.035256	0.141458	0.110928	2.70994	3.07643	1.88609
ENSPSIG00000006317	23.3104	16.8633	19.114	2.58624	2.08533	3.0835
ENSPSIG00000006319	0.012844	0	0	3.20758	2.56993	0.99915
ENSPSIG00000006324	75.7322	53.8988	76.1704	7.63228	11.2829	13.4105
ENSPSIG00000006326	3.53303	4.98114	3.74007	8.29983	9.63554	10.5054
ENSPSIG00000006327	0.98977	1.60469	1.45631	5.63699	6.6328	5.19874
ENSPSIG00000006328	55.4073	153.804	62.3272	0.093922	0	0.167983
ENSPSIG00000006329	6.11443	8.36169	3.44917	0.004015	0.027309	0.032173
ENSPSIG00000006332	37.2574	38.6881	31.3801	11.6832	15.738	10.7029
ENSPSIG00000006333	0.585359	0.608629	0.998012	0.022248	0.029076	0.01438
ENSPSIG00000006337	2.96747	2.93022	2.35234	0.029292	0.02458	0.049959
ENSPSIG00000006338	0.137889	0.2307	0.163779	1.61754	2.63953	1.97953
ENSPSIG00000006340	10.0457	16.0692	19.2648	5.62936	5.57247	5.46826
ENSPSIG00000006346	18.4373	20.073	17.5144	8.77408	6.15596	6.94937
ENSPSIG00000006350	14.0744	4.40145	8.66866	48.9754	43.7631	49.7186
ENSPSIG00000006351	27.3564	26.5312	26.9	8.74375	8.57112	8.36977
ENSPSIG00000006352	52.4084	52.4361	37.9018	1.74504	2.28939	1.75005
ENSPSIG00000006353	6.29706	4.19275	5.79698	10.0891	7.93612	11.3078
ENSPSIG00000006354	21.3339	18.3836	15.5129	6.6705	6.07759	7.09253
ENSPSIG00000006355	11.9214	11.3227	10.1787	0.013678	0.001546	0.020048
ENSPSIG00000006356	14.13	9.39463	18.0678	86.5558	99.105	94.0222
ENSPSIG00000006357	0.347846	0.192155	0.545986	1.41024	1.01516	0.73076
ENSPSIG00000006359	0.014567	0.105828	0.024519	1.43578	2.41463	1.23188
ENSPSIG00000006364	52.7115	61.6378	53.2159	23.4508	26.1421	21.6289
ENSPSIG00000006365	50.0558	51.878	37.9726	11.4223	9.7792	12.1282
ENSPSIG00000006369	0.132986	0.075177	0.080613	0.331238	0.295934	0.616163
ENSPSIG00000006371	70.1473	47.0528	64.1827	151.658	163.601	171.153
ENSPSIG00000006373	4.4375	6.17012	2.20039	0.115729	0.152656	0.00974
ENSPSIG00000006377	0.195504	0.020317	0.051874	6.04228	5.75711	4.8652
ENSPSIG00000006380	0.05944	0.065412	0.037433	17.2156	14.1586	15.1012
ENSPSIG00000006383	60.2947	72.3713	50.8935	5.47258	9.25559	7.84016
ENSPSIG00000006387	2.76963	3.74039	4.67657	0	0.012745	0.034436
ENSPSIG00000006391	0.53306	0.399874	1.04427	1.80865	1.8267	2.79153
ENSPSIG00000006395	39.4997	58.0102	48.873	4.99638	6.74987	7.95976
ENSPSIG00000006396	2.77831	1.64184	4.64665	13.2227	7.34231	7.03381
ENSPSIG00000006399	0.141087	0.140379	0.189479	2.77066	2.97651	2.61574
ENSPSIG00000006400	5.74772	4.94695	5.98272	64.4167	56.5758	69.6916
ENSPSIG00000006401	6.77159	5.56596	8.19139	3.84247	3.37357	4.07053
ENSPSIG00000006404	3.20967	1.5447	3.73192	0.401375	0.217445	0.836877
ENSPSIG00000006407	7.36845	9.50152	5.71808	1.56796	1.15793	1.32887
ENSPSIG00000006408	79.7284	109.359	55.1105	17.8101	6.71503	23.079
ENSPSIG00000006411	1.22212	1.92391	1.77913	4.67159	4.17627	3.86112
ENSPSIG00000006419	48.9942	38.3015	51.9025	211.484	120.21	134.732
ENSPSIG00000006421	0.122228	0.079711	0.087379	7.31683	7.3467	4.84731
ENSPSIG00000006422	4.47974	3.02724	3.49525	12.8774	10.0908	9.56803
ENSPSIG00000006423	0.72971	0.806421	0.483121	0	0	0
ENSPSIG00000006426	17.3698	15.6235	23.3908	8.96967	8.31592	8.63991
ENSPSIG00000006428	88.5797	67.7332	47.6381	0.93131	0.766194	0.647099
ENSPSIG00000006431	8.93681	8.09474	10.3317	4.85851	3.86061	2.38924
ENSPSIG00000006433	18.8956	21.8118	22.4247	6.77407	5.89389	11.0401
ENSPSIG00000006435	10.359	8.77248	10.3106	1.14042	1.54513	1.60634
ENSPSIG00000006436	50.7566	40.2609	43.1871	3.10793	2.32782	3.43488
ENSPSIG00000006439	9.78478	4.10581	9.06911	18.8159	12.8303	16.9411
ENSPSIG00000006441	8.57516	6.47693	8.21386	34.1839	14.8504	21.2629
ENSPSIG00000006442	0.004823	0	0	1.89179	1.51986	0.794839
ENSPSIG00000006443	29.5807	38.7047	27.1978	4.67382	4.18045	4.83095
ENSPSIG00000006444	0.679154	0.368184	0.465437	1.70615	1.18971	1.28507
ENSPSIG00000006445	10.943	13.6583	12.5866	0.326889	0.205713	0.09138
ENSPSIG00000006447	24.4339	19.7879	28.7636	5.13796	6.12669	6.14467
ENSPSIG00000006448	12.0686	15.9394	9.52201	1.33323	1.57113	1.17576
ENSPSIG00000006453	14.2562	11.826	11.9138	0.080588	0.540192	0.600208
ENSPSIG00000006454	58.305	69.128	52.4545	4.5198	5.50381	3.11663
ENSPSIG00000006457	0.725572	0.647334	0.543773	2.08704	2.55626	2.02719
ENSPSIG00000006460	11.2596	11.9552	11.776	22.7506	23.3301	22.8305
ENSPSIG00000006461	18.2529	24.8062	15.5462	5.8642	5.86862	4.79463
ENSPSIG00000006462	0.021404	0.012394	0	4.62354	2.9848	3.33037
ENSPSIG00000006464	20.8999	30.4927	23.5309	9.3929	12.5253	12.3127
ENSPSIG00000006465	16.762	17.8491	32.1064	60.3742	82.5602	63.0151
ENSPSIG00000006466	2.85089	2.7161	4.22501	1.03319	1.42996	1.70508
ENSPSIG00000006469	37.6646	43.8748	34.8495	6.30786	6.09896	7.00978
ENSPSIG00000006472	0.713166	0.406343	0.489306	6.95648	8.39639	7.7404
ENSPSIG00000006475	45.9551	37.2825	35.5866	3.9944	3.75249	3.57907
ENSPSIG00000006477	3.01093	3.56234	1.66592	0.014154	0	0.039446
ENSPSIG00000006478	12.3077	11.97	11.5247	4.62988	5.6011	5.63847
ENSPSIG00000006483	15.7591	10.9375	18.0331	2.56804	3.66579	2.57457
ENSPSIG00000006484	9.94046	6.19562	6.44853	3.57178	4.14854	3.40251
ENSPSIG00000006485	22.4561	21.2104	25.4609	8.67047	8.56485	7.15895
ENSPSIG00000006488	14.3505	12.7824	17.3017	4.67815	4.05696	4.73972
ENSPSIG00000006489	0.799289	0.604089	0.789981	3.30482	3.26899	3.4425
ENSPSIG00000006495	5.03607	4.40282	5.12808	10.3068	9.648	6.20825
ENSPSIG00000006496	74.9756	86.7014	58.1008	1.14784	1.16226	0.535186
ENSPSIG00000006497	16.388	22.4197	16.8936	6.45775	5.25458	3.92886
ENSPSIG00000006503	13.5321	17.1875	11.632	4.50438	4.63025	4.94906
ENSPSIG00000006504	21.9428	24.9488	17.5257	2.25913	1.54217	2.41841
ENSPSIG00000006510	15.5664	16.0479	15.423	6.89872	5.48873	6.5312
ENSPSIG00000006513	24.4988	30.0538	26.3473	0.218192	0.083768	0.208528
ENSPSIG00000006514	46.235	77.2661	32.5635	4.74366	3.7309	3.66231
ENSPSIG00000006518	1.94932	2.85598	2.73981	9.99817	9.40714	5.81433
ENSPSIG00000006521	43.738	30.5595	28.8123	5.85395	7.16582	6.00661
ENSPSIG00000006530	10.8553	18.7609	32.5712	265.804	398.421	156.713
ENSPSIG00000006531	0.258697	0.172708	0.322372	5.65293	3.41291	2.51015
ENSPSIG00000006532	27.2244	30.6116	25.7301	9.22104	9.16626	8.63912
ENSPSIG00000006536	1.70596	1.2564	1.84561	2.73104	4.77646	2.90916
ENSPSIG00000006537	66.1111	62.1563	66.7156	14.6015	15.1534	15.7855
ENSPSIG00000006541	60.2697	44.5505	56.6923	16.0414	21.0045	14.1892
ENSPSIG00000006542	6.05605	3.90544	6.86161	13.1099	15.798	12.1116
ENSPSIG00000006545	34.6807	49.1747	35.7333	2.75851	1.27161	2.69104
ENSPSIG00000006546	16.0995	24.7577	19.8121	5.54316	5.13814	3.83935
ENSPSIG00000006549	0.817647	0.621086	0.585904	2.14379	2.41603	1.65166
ENSPSIG00000006552	42.2039	77.0556	46.0768	18.9376	17.5261	17.8978
ENSPSIG00000006553	3.8213	2.63784	4.96931	9.34132	11.2987	10.7827
ENSPSIG00000006555	7.90729	8.30559	7.30009	3.2312	2.40611	1.80031
ENSPSIG00000006558	41.4519	49.7035	53.237	0.383259	0.299805	0.656852
ENSPSIG00000006560	16.8398	24.0422	16.2196	2.01159	6.35264	5.79955
ENSPSIG00000006563	45.3258	34.9712	32.032	10.9651	7.19846	6.36207
ENSPSIG00000006564	0.046689	0.030724	0.016068	0.279625	0.568529	0.68445
ENSPSIG00000006565	1.58955	1.34519	2.09652	3.86002	4.52604	4.46233
ENSPSIG00000006577	26.5541	30.1799	28.0013	6.3084	5.95989	9.42565
ENSPSIG00000006580	4.91113	3.93102	4.93469	8.54188	10.8962	8.15396
ENSPSIG00000006585	10.9947	11.4271	9.6864	3.55462	2.53649	1.79946
ENSPSIG00000006586	3.46514	6.23265	2.49557	0.155654	0.204634	0.221258
ENSPSIG00000006588	1.55361	0.923833	1.91288	4.43075	3.42996	3.13805
ENSPSIG00000006590	2.07379	1.75579	2.49953	23.9156	15.7431	31.3134
ENSPSIG00000006591	12.754	16.8776	12.6578	2.40985	2.57107	1.83742
ENSPSIG00000006597	23.3461	23.7038	23.6427	5.46384	6.73743	5.42784
ENSPSIG00000006599	65.1067	85.2242	68.5745	3.71618	3.94995	1.36965
ENSPSIG00000006600	8.27543	9.03722	12.8418	3.65968	2.47765	5.84867
ENSPSIG00000006601	6.4846	11.1653	5.34781	1.39916	1.39225	2.06498
ENSPSIG00000006602	0.213192	0.395551	0.192664	4.08906	3.773	3.86477
ENSPSIG00000006603	10.8206	12.584	14.5223	25.1903	14.3099	29.3747
ENSPSIG00000006605	0.023853	0.025372	0.005024	1.98963	0.720927	0.622639
ENSPSIG00000006610	153.511	272.979	125.644	0.102214	0.025685	0.099261
ENSPSIG00000006614	26.4426	30.0549	19.855	5.86574	6.23378	6.40088
ENSPSIG00000006615	2.24024	3.43253	3.08708	0.044723	0.10065	0.111989
ENSPSIG00000006617	14.614	12.2903	11.958	3.50201	3.79162	3.02121
ENSPSIG00000006619	7.56465	9.89018	9.96859	2.85691	2.96021	3.54577
ENSPSIG00000006623	0	0.004882	0	18.8605	7.67246	6.59649
ENSPSIG00000006624	3.77908	4.26161	3.85466	1.33093	0.389201	0.859752
ENSPSIG00000006625	5.40582	3.60926	2.59984	18.4238	22.202	30.088
ENSPSIG00000006627	28.7667	29.3781	41.6897	11.6752	13.4077	10.9427
ENSPSIG00000006631	18.6707	25.4505	15.2746	5.79491	5.17877	6.60393
ENSPSIG00000006632	2.22925	2.56605	1.94097	5.60337	8.68286	7.82376
ENSPSIG00000006633	3.27767	3.6986	4.61474	14.776	18.7183	18.7885
ENSPSIG00000006634	5.40769	4.90317	7.37904	15.1918	14.4869	11.1765
ENSPSIG00000006637	30.7273	32.7793	32.1722	10.3157	10.7775	10.2367
ENSPSIG00000006641	7.29722	12.1309	8.07432	0.102695	0.090873	0.087124
ENSPSIG00000006643	24.8669	26.0499	22.0836	3.48915	3.22305	2.99602
ENSPSIG00000006646	41.0658	41.447	47.3654	8.65284	9.79928	11.712
ENSPSIG00000006650	68.2895	56.0276	59.0252	13.9805	11.3797	9.46656
ENSPSIG00000006652	4.51501	3.19247	4.16817	7.76868	8.30914	10.6378
ENSPSIG00000006653	3.54211	5.70681	4.09476	10.631	11.5171	13.0309
ENSPSIG00000006657	11.5791	12.1474	16.9199	4.35104	5.41158	4.85841
ENSPSIG00000006659	5.32137	5.84658	6.21056	0.676601	0.471586	0.466786
ENSPSIG00000006661	6.98091	10.2245	11.9086	0.291295	0.105789	0.054711
ENSPSIG00000006662	3.75044	4.17855	4.82247	9.26519	11.2219	8.39213
ENSPSIG00000006664	1.75181	0.904749	0.763366	29.3842	20.4709	28.0448
ENSPSIG00000006668	2.24123	2.07694	1.24543	0.140895	0	0.065103
ENSPSIG00000006670	0.457528	0.130035	0.436267	4.3118	4.29832	2.13648
ENSPSIG00000006671	19.5823	23.0922	14.3856	5.98582	5.1066	6.69674
ENSPSIG00000006672	28.2556	12.5656	27.9337	8.11186	8.66333	8.03055
ENSPSIG00000006674	21.1943	18.8601	16.4164	1.62836	1.37486	0.626902
ENSPSIG00000006675	17.137	14.1645	15.2444	6.62239	4.30464	3.99245
ENSPSIG00000006676	15.8586	11.7347	11.2133	0.041066	0.016167	0.05692
ENSPSIG00000006678	6.33001	7.99877	3.83338	1.92008	1.80053	1.86497
ENSPSIG00000006681	0.378027	0.416687	0.676285	59.1148	55.9563	54.0936
ENSPSIG00000006691	24.1124	26.2656	19.6785	3.15824	5.36313	4.87332
ENSPSIG00000006693	26.7308	48.0115	20.1685	8.09424	9.89178	10.7501
ENSPSIG00000006694	11.6885	11.1007	11.7018	0.909182	0.318601	0.779727
ENSPSIG00000006695	10.4194	20.7244	12.568	4.70404	5.73598	3.22248
ENSPSIG00000006697	54.0517	58.0007	65.8448	17.827	16.0022	21.2345
ENSPSIG00000006698	41.5202	42.1829	41.7508	13.8091	17.1051	14.0379
ENSPSIG00000006699	10.7962	3.36704	8.20864	10.8086	18.6856	17.259
ENSPSIG00000006701	36.8486	35.054	28.7523	8.78156	8.56995	9.74287
ENSPSIG00000006702	14.0102	15.7569	12.6198	2.01973	1.90564	2.29001
ENSPSIG00000006704	5.29561	4.36849	4.46896	0.38132	0.251681	0.207974
ENSPSIG00000006706	6.6919	6.58754	3.01005	66.5013	34.1396	57.7689
ENSPSIG00000006709	54.5371	54.654	50.3162	1.80772	1.52589	0.227549
ENSPSIG00000006716	108.52	120.248	102.652	1.47656	1.71064	1.85378
ENSPSIG00000006717	0.206417	0.1643	0.070958	1.03336	2.9124	1.23529
ENSPSIG00000006718	575.845	562.095	479.112	0.336292	0.021807	0.247186
ENSPSIG00000006722	6.75746	9.35383	6.57092	1.64555	1.4319	1.63057
ENSPSIG00000006727	16.4351	16.9155	11.9442	1.91487	3.02793	1.95984
ENSPSIG00000006729	2.42563	2.22873	4.0343	9.90485	14.0945	8.82653
ENSPSIG00000006731	1.60624	1.70106	1.81423	2.15002	1.95351	2.45913
ENSPSIG00000006732	0.242308	0.315553	0.147193	12.5677	14.8068	13.5867
ENSPSIG00000006735	5.97332	5.34471	5.2387	15.2034	13.2305	13.823
ENSPSIG00000006737	22.8325	17.2772	25.8292	9.34994	8.88395	7.49192
ENSPSIG00000006740	22.5068	22.7286	17.5003	2.65251	2.69	2.25166
ENSPSIG00000006741	5.98278	7.65443	6.2051	1.24216	2.86809	1.36205
ENSPSIG00000006742	0.423271	0.418336	0.546047	0.017144	0.033	0.156407
ENSPSIG00000006750	18.7961	18.2677	14.8349	1.28484	1.33689	1.63889
ENSPSIG00000006754	16.003	15.1729	15.272	5.77201	5.46422	6.01894
ENSPSIG00000006757	0.414648	0.066688	0.239854	1.43062	1.08133	0.625802
ENSPSIG00000006759	64.0041	52.2483	87.3826	175.541	200.206	216.852
ENSPSIG00000006761	66.4537	47.3691	66.156	26.3088	26.2947	24.5718
ENSPSIG00000006763	0.082938	0.068903	0.040261	14.8269	13.512	17.9668
ENSPSIG00000006766	29.2714	35.7605	27.6147	9.7575	10.0252	10.5965
ENSPSIG00000006770	73.225	67.8012	68.4713	10.1061	10.0696	10.166
ENSPSIG00000006782	0.239628	0.178643	0.482064	1.18386	2.1585	1.61985
ENSPSIG00000006793	21.7771	20.0727	25.6711	0.938086	0.726227	0.549174
ENSPSIG00000006795	13.2622	11.4839	10.227	3.00023	3.1342	2.66866
ENSPSIG00000006798	0.00892	0	0	26.3348	19.8315	19.3293
ENSPSIG00000006800	2.08151	0.78769	2.17515	6.64601	6.25872	5.63004
ENSPSIG00000006802	10.6494	11.9913	10.1196	2.34896	2.22418	2.00907
ENSPSIG00000006803	1.29822	1.26799	2.32563	8.65968	9.89544	6.72715
ENSPSIG00000006805	95.1689	80.4449	58.6407	162.304	140.737	132.568
ENSPSIG00000006806	15.9845	9.08667	17.1349	22.8899	23.4112	40.9553
ENSPSIG00000006812	20.1862	21.5634	19.6284	1.32764	2.12559	0.457439
ENSPSIG00000006813	36.4965	50.3596	29.1022	6.42236	6.65358	6.80269
ENSPSIG00000006814	0.428151	0.355583	0.319476	1.56431	1.13434	1.54074
ENSPSIG00000006815	21.4197	23.8687	29.9691	59.0772	75.5449	54.1404
ENSPSIG00000006817	2.23129	1.87625	1.6842	0	0.004104	0.010835
ENSPSIG00000006818	43.8759	45.4438	46.0105	2.39365	3.22646	5.68174
ENSPSIG00000006819	2.7415	3.55642	6.53675	31.8761	16.9589	36.8479
ENSPSIG00000006820	0.339188	0.284278	0.059818	1.59002	2.03625	3.15048
ENSPSIG00000006821	56.4422	73.8674	53.4243	232.433	227.438	177.852
ENSPSIG00000006825	16.2823	17.1679	19.4269	1.61294	1.419	1.92452
ENSPSIG00000006826	66.5163	77.1142	59.1825	24.4379	21.3188	21.115
ENSPSIG00000006834	2.00783	0.815695	2.73617	8.46586	10.4945	7.49351
ENSPSIG00000006840	49.3499	36.2132	52.2355	16.5209	11.5309	10.9083
ENSPSIG00000006844	27.4727	37.3603	22.8833	8.01625	7.91966	8.34718
ENSPSIG00000006849	25.1569	18.1337	23.8692	56.0816	58.1873	69.0013
ENSPSIG00000006851	16.5595	17.3236	8.88236	1.45491	1.91441	1.47885
ENSPSIG00000006853	0.351321	0.02121	0.125716	1.50449	1.70581	1.15061
ENSPSIG00000006854	2.58863	0.685855	1.66305	0.0282	0.039698	0.119166
ENSPSIG00000006855	17.0778	17.8756	21.766	8.50153	7.85459	7.08798
ENSPSIG00000006856	7.30163	11.5889	5.66893	0	0.054309	0.021598
ENSPSIG00000006863	0.219536	0.154436	0.254066	3.13357	3.64554	2.37287
ENSPSIG00000006866	4.90166	7.94228	3.98214	0.134562	0.061224	0.1342
ENSPSIG00000006867	0.09314	0.046674	0.058371	21.1601	10.3722	18.7674
ENSPSIG00000006871	22.3136	26.9273	23.4268	5.55309	5.99843	5.31562
ENSPSIG00000006874	49.5174	48.4218	51.5206	0.546065	0.231351	0.126544
ENSPSIG00000006875	27.6303	12.1514	32.8039	3.22961	4.7877	5.18857
ENSPSIG00000006883	54.3561	32.6045	8.11932	1.19694	1.2121	1.09338
ENSPSIG00000006884	28.8932	30.8892	45.7115	12.4145	17.1175	15.328
ENSPSIG00000006891	6.68816	3.81858	5.31139	8.86182	7.80345	6.95265
ENSPSIG00000006892	40.5313	42.2426	44.4431	2.05311	1.64913	0.295418
ENSPSIG00000006895	9.60545	8.54945	9.04619	2.76949	3.11579	3.27179
ENSPSIG00000006897	42.4496	20.9064	12.5779	7.46214	7.31593	10.4185
ENSPSIG00000006900	25.6027	18.241	19.4406	8.21359	9.26743	9.33235
[truncated: 4,305 more rows]
