# Supplementary material for: Genome-wide identification and comparison of differentially expressed profiles of miRNAs and lncRNAs with associated ceRNA networks in the gonads of Chinese soft-shelled turtle, Pelodiscus sinensis
Source: BMC Genomics. 2020 Jun 29;21:443. doi: 10.1186/s12864-020-06826-1 (PMC7322844; doi:10.1186/s12864-020-06826-1)
Supplement: Supplementary file 5 — Additional file 5. The DElncRNAs between ovaries and testes [file 12864_2020_6826_MOESM5_ESM.xlsx]

## Sheet: Additional file 4
Gene ID	Ovary 1	Ovary 2	Ovary 3	Testis 1	Testis 2	Testis 3
MSTRG.10015.1	0.028379	0	0	0.439189	0.27612	0.918714
MSTRG.1003.1	0.046701	0.178146	0.203273	0	0	0
MSTRG.100491.22	0.656226	1.02479	1.99261	0.019245	0	0
MSTRG.100491.24	2.56377	0.109867	2.05513	0.059074	0.095028	0.064514
MSTRG.100491.28	0.236956	0.202249	0.728694	0.014704	0.014328	0.09263
MSTRG.10073.1	0.067503	0.296644	0.23207	0	0	0
MSTRG.10073.2	0.189327	0.219574	0.228234	0	0	0
MSTRG.10092.1	0.036461	0.125258	0.165865	0	0	0.009013
MSTRG.100955.1	0	0	0	0.259058	1.55606	0.651092
MSTRG.100966.1	0	0	0	0.18714	0.293602	0.089183
MSTRG.100967.1	0	0	0	0.302044	0.137166	0.225939
MSTRG.101053.1	0.691286	0.566057	0.084983	0	0	0
MSTRG.101059.1	0.776737	0.525497	1.03496	0	0	0
MSTRG.101101.1	0.119937	0.04909	0.140334	0	0	0
MSTRG.101652.1	0.088817	0.084923	0.20449	0	0	0
MSTRG.101739.5	0.275172	0.497874	0.413415	0.029524	0	0
MSTRG.101739.6	0.23597	0.407494	0.334652	0.070112	0.048149	0.02386
MSTRG.101823.1	0	0.01305	0.016187	1.21935	1.12371	0.771699
MSTRG.101823.3	0	0	0	0.483518	0.501291	0.411378
MSTRG.101839.1	0	0.017235	0	0.428181	0.437276	0.571034
MSTRG.101898.1	0	0.00629	0.007193	0.304543	0.188138	0.110497
MSTRG.101976.1	1.36855	1.68312	1.11314	0.387013	0.089974	0.634791
MSTRG.102049.1	0.006676	0.002904	0	0.186875	0.347711	0.422827
MSTRG.102076.2	0.360365	0.705533	0.649031	0	0	0
MSTRG.102184.3	0.379072	0.556299	0.377222	0.090032	0.159885	0.139929
MSTRG.102281.1	0.261673	0.586312	0.682948	0	0	0
MSTRG.102281.2	0.599318	0.410899	0.269155	0	0	0
MSTRG.102326.1	0.308379	0.133578	0.744215	0	0	0
MSTRG.102541.1	0.455984	0.506927	0.346443	0	0	0
MSTRG.102770.1	0.24504	0.138849	0.057807	0	0.013952	0.015447
MSTRG.102900.3	0.397268	0.304018	0.630928	0	0	0
MSTRG.102972.11	0.036518	0.178717	0.181933	0.012401	0	0
MSTRG.103274.1	0.240011	0.965727	0.970523	0.003554	0.022342	0.539456
MSTRG.103274.2	0.090315	0.575983	0.474378	0.01109	0	0.174423
MSTRG.103274.3	0.068328	0.390701	0.265867	0	0	0
MSTRG.103295.3	0.148534	0.193686	0.081787	0	0.123703	0
MSTRG.103295.4	0.141012	0.177652	0.06253	0	0	0
MSTRG.103389.3	0.448798	0.29939	0.04579	0	0.047442	0.002601
MSTRG.103389.4	0.675808	0.966891	0.621424	0	0	0
MSTRG.103481.1	0	0	0	0.154941	0.270421	0.099771
MSTRG.103483.1	0	0	0	0.190582	0.074162	0.268515
MSTRG.103486.1	0.931833	0.683039	0.795687	0	0	0
MSTRG.103486.2	0.84639	0.218973	1.27232	0	0	0.046554
MSTRG.103730.9	0.672339	0.428555	0.167483	0.286436	0.137814	0.066868
MSTRG.103872.1	0.081103	0.193249	0.07494	0	0	0.014489
MSTRG.103915.12	0.199702	0.271732	0.24363	0	0	0
MSTRG.103915.5	0.138215	0.130959	0.2959	0	0	0
MSTRG.1040.1	0.056766	0.258797	0.063771	0	0	0
MSTRG.104040.4	0.022738	0.066504	0.239401	0.013536	0	0.005605
MSTRG.104125.2	0.194224	0.292274	0.408983	0	0	0
MSTRG.104150.2	0.211435	0.305499	0.346786	0.014323	0	0.006108
MSTRG.104150.5	0.138978	0.091177	0.318403	0	0	0
MSTRG.104193.1	0.357543	0.371594	0.774734	0	0	0
MSTRG.104225.2	0.420345	0.250517	0.301127	0	0	0
MSTRG.104225.3	0.069745	0.240416	0.198691	0	0	0
MSTRG.104225.4	0.236142	0.377232	0.25021	0	0	0
MSTRG.104250.1	0.290072	0.240535	0.308761	0	0	0
MSTRG.104439.1	0.22339	0.266186	0.256778	0.009527	0	0
MSTRG.104509.1	1.06492	1.47161	1.57346	0	0	0
MSTRG.104627.17	0.213512	0.061666	0.079455	0	0.077519	0
MSTRG.104627.8	0.116438	0.086666	0.468532	0.0655	0	0.037446
MSTRG.105005.2	8.74219	8.01162	8.08942	0.051575	0	0
MSTRG.105102.1	0.07125	0.353076	0.114975	0	0	0
MSTRG.105187.1	2.39955	3.11969	3.61274	0.027593	0.03513	0.034853
MSTRG.105187.2	2.02704	2.49131	2.49946	0.065367	0.007595	0
MSTRG.10538.2	0.237321	0.047541	0.239447	0	0	0
MSTRG.10538.3	0.399155	0.092339	0.404953	0	0	0
MSTRG.10538.5	0.142627	0.143218	0.271359	0	0	0
MSTRG.10538.6	0.264519	0.049236	0.628854	0.038074	0.003647	0.04732
MSTRG.105408.1	0.286739	0.299388	0.433143	0	0.004271	0.014475
MSTRG.105448.1	3.95125	5.37167	3.81066	0	0	0
MSTRG.105448.2	0.882933	0.602766	0.632941	0	0.048822	0.133758
MSTRG.105457.1	0.07191	0.168071	0.05968	0	0	0
MSTRG.10547.1	0	0	0	0.484567	0.181	2.02733
MSTRG.10548.1	0	0	0	0.323091	0.161271	1.4436
MSTRG.105559.1	0	0	0	0.645651	0.779772	0.760441
MSTRG.105681.11	0.073769	0.068229	0.382446	0	0	0
MSTRG.105681.13	0.113501	0.038877	0.16145	0	0	0
MSTRG.105681.14	0.059856	0.036574	0.168789	0	0	0
MSTRG.105681.15	0.17139	0.0682	0.123019	0	0	0
MSTRG.105681.2	0.568749	0.454065	0.282542	0.027413	0	0.030398
MSTRG.105681.3	0.17328	0.198298	0.134486	0	0	0
MSTRG.105681.5	0.146897	0.082231	0.094728	0	0	0
MSTRG.105681.6	0.02035	0.290669	0.186082	0	0	0
MSTRG.105682.1	0	0	0.045144	0.261086	0.78828	0.362621
MSTRG.105727.1	0.035098	0.057462	0.211963	0	0.031556	0
MSTRG.105886.1	0.065321	0.080439	0.369511	0	0	0
MSTRG.106178.1	16.3572	10.467	8.949	0.597078	0	0
MSTRG.106178.8	4.94118	1.4891	1.67352	0.174237	0.040585	0.16377
MSTRG.10618.1	1.78063	1.4876	2.42533	0	0	0
MSTRG.10618.3	0.131723	0.244035	0.215121	0	0	0
MSTRG.106421.1	0.20436	0.27969	0.377764	0	0	0
MSTRG.106421.5	0.054844	0.044171	0.25781	0	0	0
MSTRG.106421.6	0.042021	0.199718	0.220001	0	0	0
MSTRG.106421.7	0.190888	0.033173	0.160168	0	0	0
MSTRG.106593.1	1.00605	1.72605	0.99866	0.030451	0.053189	0.025975
MSTRG.106762.35	0.256276	0.160243	0.762523	0.109684	0.033143	0.068903
MSTRG.106762.36	0.137876	0.056276	0.529897	0	0.012943	0.00289
MSTRG.106880.1	3.13455	1.23487	5.74071	0	0	0
MSTRG.106880.2	1.09521	0.281972	0.527844	0	0	0.002949
MSTRG.106962.12	0.220718	0.174251	0.704568	0	0	0
MSTRG.106978.1	0.170629	0.247817	0.248214	0.035564	0.055839	0.092806
MSTRG.106980.1	0.483106	0.881247	1.16293	0	0	0
MSTRG.106987.1	0.345098	0.192643	0.102137	0	0	0.014127
MSTRG.106995.1	0.296816	0.316557	0.091397	0	0	0
MSTRG.107072.1	0.237898	0.133762	0.084893	0	0.028886	0.007101
MSTRG.107072.3	0.144591	0.153087	0.155857	0	0	0
MSTRG.107089.1	2.46206	1.74713	2.44244	0	0	0.122772
MSTRG.107089.2	0.529892	0.446034	0.348171	0.035957	0	0
MSTRG.107089.3	0.410998	0.327468	0.352548	0	0	0
MSTRG.107171.2	0.1133	0.123914	0.166496	0	0	0
MSTRG.107179.3	0.056583	0.230995	0.402301	0	0	0
MSTRG.107179.4	0.285372	0.217452	0.253916	0	0	0.007496
MSTRG.107179.7	0.241435	0.786309	0.355108	0	0	0
MSTRG.107179.8	0.496875	2.89204	0.69941	0	0	0
MSTRG.107329.7	0.100905	0.125351	0.278561	0	0.083427	0.022098
MSTRG.107493.4	0.422214	0.168533	1.46172	0	0	0
MSTRG.107512.1	0.656424	0.336257	0.130454	0	0	0
MSTRG.107576.1	0.719181	0.177292	0.265289	0	0	0
MSTRG.107576.3	0.101903	0.423687	0.180895	0	0.014459	0
MSTRG.107576.6	0.207098	0.998477	0.87215	0	0	0.01783
MSTRG.107639.1	0.134821	0.316224	0.079033	0	0	0
MSTRG.107649.1	1.26953	0.337206	0.607402	0	0	0.022708
MSTRG.107678.1	0.256357	0.185695	0.092558	0	0	0
MSTRG.107711.1	3.19262	2.97973	4.85736	0.005727	0	0.004983
MSTRG.107711.2	0.35203	0.298578	0.626072	0	0	0
MSTRG.107711.3	0.276973	0.344656	0.51106	0	0	0
MSTRG.10781.2	0.017899	0.297044	0.336176	0	0	0.077277
MSTRG.108023.2	1.04298	0.854578	2.20184	0	0.056747	0.047095
MSTRG.108151.1	1.46411	1.44046	1.15836	0.148564	0	0.023111
MSTRG.108168.1	0.923546	0.133636	0.571755	0	0	0
MSTRG.108168.4	0.173463	0.220218	0.080523	0	0	0
MSTRG.108168.5	0.171289	0.222987	0.080553	0	0	0
MSTRG.10826.2	0.040379	0.376871	0.185397	0	0	0
MSTRG.10834.3	0.075869	0.059002	0.272169	0	0	0
MSTRG.108427.1	0.064167	0.179764	0.052395	0	0.025961	0
MSTRG.109167.1	0.109375	0.060689	0.136738	0.041819	0	0
MSTRG.109183.1	0.068532	0.112414	0.049433	0	0	0.009773
MSTRG.109228.1	0.122846	0.148759	0.016568	0	0	0.030477
MSTRG.109230.2	0.49069	0.442362	0.181266	0	0.030906	0
MSTRG.109267.1	0	0	0.003576	0.795234	0.902192	0.934243
MSTRG.109379.1	0.356513	0.276493	0.386514	0	0	0.045083
MSTRG.109379.2	0.452313	0.511964	0.418536	0	0	0.029129
MSTRG.109379.3	3.49185	8.96913	2.30607	0	0	0
MSTRG.109419.4	1.56795	3.62085	6.09021	0	0	0
MSTRG.109438.1	0.178341	0.194161	0.17769	0	0	0
MSTRG.109483.1	0	0	0	0.108415	0.402359	0.058131
MSTRG.109686.1	0.058381	0.033656	0.028629	1.28199	1.05177	2.15245
MSTRG.10983.1	0.159974	0.162277	0.188201	0	0.092437	0.031084
MSTRG.110052.1	0.379307	0.32024	0.246997	0	0	0
MSTRG.110052.2	0.217288	0	0.174417	0	0.037726	0
MSTRG.110052.3	0.063678	0.159838	0.337805	0	0	0
MSTRG.110052.6	0.117688	0.059847	0.509452	0	0	0
MSTRG.110211.3	0	0	0	1.19978	0.992023	0.985314
MSTRG.110272.3	0.198138	0.146507	0.181096	0.095014	0	0
MSTRG.110273.1	1.95437	0.81687	0.449057	0	0	0.024829
MSTRG.110357.1	0.210559	0.104659	0.255868	0	0	0
MSTRG.110376.24	0.893263	4.83363	0.174651	0	0	0
MSTRG.110376.29	3.05616	2.33805	4.16424	0	0.042599	0
MSTRG.110382.1	0	0.007883	0	0.214919	0.236734	0.677455
MSTRG.110386.1	0	0	0	0.669848	0.375174	0.089798
MSTRG.110389.1	0	0	0.038341	0.241683	0.468896	0.695192
MSTRG.110414.1	0.004855	0.014452	0.053299	0.458149	0.574075	0.648851
MSTRG.110433.1	0.280191	0.396206	1.04752	0.052108	0	0.080811
MSTRG.110436.1	0.388091	0.547833	0.093309	0.014492	0.022775	0.012608
MSTRG.110536.1	1.07988	1.27675	0.567383	0	0	0
MSTRG.110536.2	0.243216	0.152384	0.307303	0	0	0
MSTRG.11096.2	0.173984	0.238141	0.338299	0	0	0
MSTRG.111215.1	0.549563	0.165559	0.187068	0	0	0
MSTRG.111215.3	0.055187	0.110845	0.290693	0	0	0
MSTRG.111473.1	0.156869	0.116233	0.353264	0	0	0
MSTRG.111481.1	0.820058	0.785959	0.552133	0.026668	0.081175	0.01044
MSTRG.111504.1	0.188138	0.072361	0.373758	0	0	0
MSTRG.111579.1	0.406983	0.511544	0.626396	0.033501	0.035039	0.127998
MSTRG.112099.3	0.29216	0.143443	0.400364	0	0	0
MSTRG.112113.1	0.210189	0.209718	0.116255	0.076654	0	0
MSTRG.112117.1	0.288772	0.362167	0.31414	0.031954	0	0
MSTRG.112188.1	2.30141	3.46565	1.945	0.016736	0	0
MSTRG.112374.1	0.195092	0.395364	0.175036	0	0	0
MSTRG.112517.2	0.136079	0.046556	0.260398	0	0	0
MSTRG.113589.1	5.25691	2.98697	3.42396	0.010856	0	0
MSTRG.113852.26	1.92347	1.22362	0.782855	0	0	0
MSTRG.113966.1	2.3321	2.09766	1.20469	0	0	0
MSTRG.113986.1	0.220586	0.128672	0.061112	0	0.053532	0
MSTRG.114302.1	0.319267	0.094292	0.580446	0	0	0
MSTRG.114726.2	0	0	0	0.504489	0.061626	0.203662
MSTRG.114766.1	1.63101	1.44815	0.150529	0	0.010466	0.00659
MSTRG.114804.1	1.46367	1.13877	0.946091	0.058854	0.117859	0.065756
MSTRG.114897.2	0.721537	0.371047	0.338729	0	0	0
MSTRG.114926.1	0.254409	0.429131	0.446312	0.035578	0	0
MSTRG.114928.2	0.168656	0.586188	0.315482	0.255188	0.032763	0
MSTRG.115210.7	0.361096	0.235915	0.289994	0	0.033767	0
MSTRG.115280.14	0.290493	0.15552	0.052355	0.005907	0	0.004723
MSTRG.115280.2	0.455445	0.434265	0.210976	0	0	0
MSTRG.115280.8	0.73162	1.30902	0.349888	0	0	0
MSTRG.115341.1	0.304178	0.406402	0.130237	0	0	0
MSTRG.115448.7	0.097152	0.155577	0.138171	0.038995	0.036064	0.007986
MSTRG.115496.1	0.441677	0.753179	0.211326	0.007396	0	0.006434
MSTRG.115730.1	0.021428	0.000483	0.003214	0.239019	0.086683	0.184896
MSTRG.115730.10	0.512722	0.199585	1.56796	0	0	0
MSTRG.115730.4	0.322759	0.182798	0.246701	0	0	0
MSTRG.115886.2	0.312575	0.163589	0.153541	0	0	0.072587
MSTRG.115989.2	0.066015	0.159663	0.125399	0	0	0
MSTRG.116104.1	0.560391	0.344934	0.761398	0	0	0.083169
MSTRG.116104.2	0.301781	0.724373	0.128551	0.054426	0	0
MSTRG.116126.1	0.221636	0.202345	0.041236	0	0	0
MSTRG.116161.1	0.600395	0.776211	0.448857	0	0	0
MSTRG.116184.2	0.257592	0.276174	0.723414	0	0	0
MSTRG.116190.1	0.343675	0.318267	0.31458	0	0	0
MSTRG.116310.10	0.194577	0.414987	0.124782	0	0	0
MSTRG.116310.11	0.10055	0.121656	0.203184	0	0	0
MSTRG.116310.12	1.91917	1.87485	1.03001	0	0	0
MSTRG.116533.4	0.573618	0.035121	0.276178	0	0	0
MSTRG.116533.5	0.037872	0.479819	0.735	0	0	0
MSTRG.116802.10	0.173344	0.454796	0.412988	0	0	0
MSTRG.116855.1	0.247316	0.223682	0.052818	0.075993	0.033597	0.014076
MSTRG.116855.10	0.204134	0.20644	0.116258	0.059401	0	0.013675
MSTRG.116855.11	0.03698	0.251142	0.300593	0.063617	0.050764	0.018689
MSTRG.116855.15	0.707747	0.227085	0.166071	0.018239	0.088938	0
MSTRG.116855.5	0.698069	0.704794	0.493619	0	0	0
MSTRG.116936.1	0.590315	0.095555	0.159282	0	0	0
MSTRG.116938.1	0.628239	0.33167	0.285199	0.013789	0	0
MSTRG.117131.1	0.279569	0.244622	0.491063	0.050889	0	0.044371
MSTRG.11716.2	0	0	0	0.150514	0.181546	0.161427
MSTRG.117218.1	0	0.020458	0.020701	0.935397	0.315702	0.301119
MSTRG.117305.2	0.882683	0.217192	2.76278	0	0	0
MSTRG.117343.1	0.355779	0.347264	0.241959	0	0	0
MSTRG.117343.2	1.49801	2.27557	1.92436	0	0	0
MSTRG.117486.1	0.150633	0.134102	0.238409	0	0	0
MSTRG.117518.12	0	0	0	0.084397	0.128866	0.434524
MSTRG.117520.2	0.445935	1.46725	1.08349	0	0	0
MSTRG.117520.3	0.687948	2.9801	1.66936	0	0	0
MSTRG.117524.1	0.874081	0.595562	0.867448	0	0.016741	0.066611
MSTRG.117631.1	0	0	0	0.068304	0.317035	0.080201
MSTRG.117787.3	5.59264	0.698624	4.99275	0.25712	0.438331	0.013701
MSTRG.117896.1	0.713251	1.16813	0.51529	0	0	0.080393
MSTRG.117918.1	0.57012	0.202423	0.939357	0.205545	0	0.231067
MSTRG.118.1	0.345543	0.582121	0.113305	0	0	0
MSTRG.11801.1	0.99619	1.88816	0.73778	0	0	0.008822
MSTRG.118151.1	0	0.024708	0.009087	0.217308	0.450175	0.525998
MSTRG.11828.1	2.00284	2.46514	2.56117	0.00273	0.004334	0.003639
MSTRG.118326.1	0.090223	0.025692	0.211134	0	0	0.056037
MSTRG.118507.1	0.651375	0.670503	0.23523	0.032142	0	0
MSTRG.118507.2	0.093593	0.065509	0.128059	0	0	0
MSTRG.119061.1	9.55403	9.42226	11.3967	0	0	0
MSTRG.119061.2	1.58508	1.48884	2.43215	0	0	0
MSTRG.119061.3	1.05299	2.45414	2.03453	0	0.083277	0.078052
MSTRG.119148.1	0.210836	0.33488	0.430558	0.027581	0.014449	0.007998
MSTRG.11920.1	0.087214	0.024984	0.002229	19.0064	12.2996	11.0315
MSTRG.11923.1	0	0	0	0.371448	0.642162	0.272092
MSTRG.11931.15	0.31187	0.117599	0.357731	0	0	0
MSTRG.11931.17	0.077949	0.131251	0.252729	0	0	0
MSTRG.119337.2	0	0.014537	0	0.496525	0.384277	0.217853
MSTRG.119400.1	3.82319	5.19186	3.82855	0	0	0
MSTRG.119400.2	1.53402	1.68304	1.55995	0	0	0
MSTRG.119400.3	0.911829	1.29447	1.64605	0.013876	0.01449	0.024041
MSTRG.119400.4	0.994169	0.116417	1.23792	0	0	0
MSTRG.119400.6	1.03533	0.906151	0.906871	0	0	0
MSTRG.119400.7	0.333426	0.506502	0.261073	0	0	0
MSTRG.119732.1	0.037532	0.106118	0.160021	0	0	0
MSTRG.119732.2	0.041114	0.050586	0.338541	0	0	0
MSTRG.119732.3	0.201821	0.234781	0.07235	0	0	0
MSTRG.119732.4	0.164592	0.101781	0.32523	0	0	0
MSTRG.120177.1	3.05881	2.24509	2.57585	0	0.022794	0
MSTRG.120177.2	3.67198	0.866964	1.0397	0	0	0
MSTRG.120177.3	1.84164	0.847068	1.00407	0	0	0
MSTRG.120177.4	0.38886	0.476647	0.436261	0	0	0
MSTRG.120177.5	0.544665	0.211728	0.191804	0	0	0
MSTRG.120177.6	0.159534	0.185669	0.037809	0	0	0
MSTRG.120177.7	0.915633	0.193315	0.466022	0	0	0
MSTRG.120177.9	3.53977	2.27839	2.57417	0	0	0
MSTRG.120562.1	1.1362	2.09876	1.11397	0	0	0
MSTRG.120613.8	0.276821	0.259195	0.329575	0.022174	0.100396	0.050388
MSTRG.120666.1	0	0	0	0.260419	0.07401	0.10253
MSTRG.121084.1	0.319693	0.274161	0.148637	0.094168	0.050584	0.074672
MSTRG.121095.2	0	0	0	0.417541	0.220817	0.224165
MSTRG.121181.1	0.186443	0.106922	0.173678	0	0	0.041364
MSTRG.121465.2	0.393431	0.668729	0.374906	0	0	0.052424
MSTRG.121465.3	0.275506	0.61281	0.237043	0	0	0
MSTRG.12191.1	0.261036	0.524432	0.216356	0.02491	0	0.019952
MSTRG.122051.1	0.0596	0.112517	0.091974	0	0	0
MSTRG.122064.1	0.822524	0.57673	0.353787	0.056127	0.062621	0.133381
MSTRG.12208.1	0.319653	0.426761	0.116041	0.066123	0	0
MSTRG.12208.2	0.762786	0.386921	0.518692	0.130959	0	0.101
MSTRG.122197.1	1.5845	1.65964	0.663053	0.510519	0.130357	0.386342
MSTRG.122197.5	0.089795	0.190847	0.266015	0.021701	0.061155	0.011317
MSTRG.122465.1	2.79183	1.06793	0.688192	0	0	0
MSTRG.122675.1	0.227757	0.39698	0.486366	0.10645	0	0.069227
MSTRG.12287.1	0.143841	0.153005	0.228657	0	0	0
MSTRG.123096.2	0.469802	0.372724	0.167117	0	0	0
MSTRG.12314.1	0.269262	0.059135	0.29459	0.036765	0	0.015993
MSTRG.123161.1	0.955233	0.306865	0.807765	0	0	0
MSTRG.123161.17	1.22476	1.23683	1.68887	0	0	0
MSTRG.123161.2	0.353054	0.386388	0.442594	0	0	0
MSTRG.123161.5	0.092028	0.198868	0.054541	0	0	0
MSTRG.123443.1	0.233539	0.814757	0.276307	0	0	0
MSTRG.123443.2	0.250688	0.320273	0.401634	0	0	0
MSTRG.123458.1	0.148593	0.224028	0.197052	0.002017	0.036115	0
MSTRG.123519.5	0.195875	0.110218	0.12408	0	0.065433	0.043881
MSTRG.123525.1	0	0	0	0.530477	0.292799	0.16575
MSTRG.123757.2	0.036835	6.72868	0.013437	0	0	0
MSTRG.123757.3	16.0988	2.77022	7.43016	0.358993	0.546129	0.017527
MSTRG.123879.1	0.079688	0.238231	0.46912	0.047829	0.06875	0.038058
MSTRG.124116.1	0.129719	0.034803	0.202521	0	0	0
MSTRG.124208.5	0.350831	0.50314	0.464879	0.013237	0	0.026038
MSTRG.124380.1	1.00968	1.50633	0.40283	0	0	0
MSTRG.124380.2	0.273424	0.13967	0.775261	0	0	0.021195
MSTRG.124382.1	0.093221	0.150069	0.215104	0.011405	0	0
MSTRG.124412.4	1.581	1.60224	3.55152	0	0.005748	0
MSTRG.12467.1	0	0	0	0.670499	0.2669	0.209965
MSTRG.124677.15	0.160608	0.167401	0.276678	0.028409	0	0.037556
MSTRG.124677.3	0	0	0	0.43197	0.40603	0.107004
MSTRG.124740.1	1.22384	3.23719	1.16794	0	0.005503	0
MSTRG.124740.2	0.432572	0.578359	0.192623	0	0	0
MSTRG.124740.3	0.906334	0.450857	0.380705	0	0	0
MSTRG.124740.4	0.642879	0.296366	0.407873	0	0	0
MSTRG.124740.6	0.569299	0.161455	0.199085	0.09552	0.015185	0
MSTRG.124740.7	0.400792	0.350698	0.600481	0	0.009764	0
MSTRG.124746.1	0	0.005248	0	1.5714	1.45895	1.11161
MSTRG.12484.1	0.23324	0.212663	0.130645	0	0.103745	0.062291
MSTRG.12484.3	0.198847	0.467154	0.224535	0.086383	0.059408	0
MSTRG.12488.2	9.44768	12.7638	27.5857	0.944102	0.256286	0
MSTRG.12488.5	4.04513	2.33321	7.55046	0	0	0
MSTRG.12488.7	0.648242	0.710815	7.70073	0	0	0
MSTRG.12488.8	21.1956	19.9305	0.415744	0.036452	0.033146	1.3018
MSTRG.125371.1	0.057388	0.15574	0.273827	0	0	0.012035
MSTRG.125468.1	1.53466	3.1693	3.18318	0	0	0
MSTRG.125468.2	2.07775	1.34341	0.287238	0	0.009916	0
MSTRG.125468.3	1.74272	1.32781	0.872609	0.01111	0	0.04602
MSTRG.125468.4	1.27285	1.29184	1.07344	0	0	0
MSTRG.125468.5	0.46044	0.383429	0.305079	0.022416	0	0.016438
MSTRG.125468.6	0.433084	0.401313	0.038158	0	0	0
MSTRG.125468.7	0.530657	0.206072	0.325389	0	0	0
MSTRG.125603.1	0.108693	0.117555	0.140487	0.003584	0	0
MSTRG.125811.3	0	0	0	0.234565	0.285786	0.05565
MSTRG.126049.1	0.653747	0.621501	0.586686	0	0	0
MSTRG.126049.2	0.071593	0.271447	0.122299	0	0	0
MSTRG.12606.1	0	0	0	0.202817	0.187052	0.037123
MSTRG.126087.1	0.367859	0.144118	0.1936	0.02491	0	0
MSTRG.126105.1	0.303621	0.834386	0.447725	0	0	0
MSTRG.126105.2	0.410879	0.888353	0.149952	0	0	0
MSTRG.126225.1	0.761716	1.02489	0.48668	0	0	0
MSTRG.126225.2	0.311904	0.413148	0.061043	0	0	0.010217
MSTRG.126225.5	0.037993	0.046263	0.359363	0	0	0
MSTRG.12623.1	0	0.002662	0	0.119049	0.377072	0.093048
MSTRG.126530.1	0.080773	0.038091	0.111599	0	0	0
MSTRG.126565.1	0.172598	0.137079	0.120188	0	0.033527	0
MSTRG.126566.1	0.125883	0.159723	0.163615	0	0	0.01383
MSTRG.126569.1	2.61535	1.09382	1.7744	0	0	0
MSTRG.126569.2	0.906184	0.453172	0.290991	0	0	0
MSTRG.126569.3	0.859335	0.81275	0.97002	0.03893	0	0
MSTRG.126570.1	0.340138	0.565327	0.559533	0	0	0
MSTRG.126571.1	0.301968	0.479467	0.423944	0	0.030866	0
MSTRG.126571.2	0.154046	0.286913	0.258751	0	0	0
MSTRG.126572.1	0.224836	0.188017	0.288344	0	0	0
MSTRG.126572.2	0.118036	0.126439	0.455291	0	0	0
MSTRG.126572.3	0.2774	0.218547	0.113986	0	0	0
MSTRG.126575.1	0.243631	0.422512	0.420379	0	0.020609	0.018647
MSTRG.126650.1	3.86905	1.18524	4.19851	0	0	0
MSTRG.126650.2	1.70505	1.64557	2.47154	0	0	0
MSTRG.126800.1	6.49531	9.34772	7.50522	0.878526	1.08163	1.46859
MSTRG.126855.1	2.45988	2.14932	1.66835	0	0	0
MSTRG.127042.1	0.71569	0.257402	0.185747	0	0.027847	0.05143
MSTRG.127049.1	0.198209	0.292552	0.132948	0.027428	0	0.084053
MSTRG.127070.1	0.332367	0.210487	0.165504	0	0	0
MSTRG.127169.1	0	0	0	0.188034	0.356693	1.13553
MSTRG.127172.1	0	0	0	0.375759	0.166837	0.260304
MSTRG.127185.1	4.54681	4.29336	3.87798	1.88245	1.56548	1.53186
MSTRG.127189.1	13.825	18.7269	10.6939	3.70058	2.4004	3.03458
MSTRG.127189.2	7.6836	0	9.84134	0	2.61071	0
MSTRG.127199.1	0	0.028825	0	6.08664	5.05221	3.32675
MSTRG.127233.1	0.208345	0.384527	0.329606	0	0	0
MSTRG.127370.1	7.35548	2.76532	10.3718	1.27312	0.804241	0.707102
MSTRG.127370.2	4.39562	1.60437	4.91407	1.33489	0.409459	0.617421
MSTRG.127458.1	0.249771	0.075009	0.091926	0	0	0
MSTRG.127458.2	0.10325	0.19797	0.101481	0	0	0
MSTRG.127461.1	0.253793	0.078836	0.093943	0	0	0
MSTRG.127463.1	0.190291	0.188671	0.094416	0	0	0.017827
MSTRG.127836.13	0.435597	0.584826	0.449888	0	0	0
MSTRG.127836.14	0.23417	0.318462	0.310859	0	0	0
MSTRG.127836.15	0.276693	0.270988	0.344008	0	0	0
MSTRG.127836.2	0	0.376693	0.532621	0.107538	0	0
MSTRG.127836.3	0.232245	0.261506	0.328465	0.007591	0.057579	0.044525
MSTRG.127836.5	1.4314	0.450918	0.182627	0	0	0
MSTRG.127836.6	2.00025	0.311295	0.157009	0	0	0
MSTRG.127876.1	0.409318	0.099941	0.416578	0.061975	0.017315	0
MSTRG.127876.3	0.355522	0.157488	0.136424	0.045875	0	0.000296
MSTRG.127886.1	0.151394	4.83811	3.88482	0.009844	0	0.014987
MSTRG.127886.2	1.23087	1.53505	0.540133	0	0	0
MSTRG.127889.1	0.297074	0.061061	0.426048	0	0.001552	0.077343
MSTRG.128.4	0.032115	0.160478	0.085171	0	0	0
MSTRG.128019.1	6.12184	8.1937	7.84555	0	0	0
MSTRG.128019.2	1.08884	1.28291	1.41877	0	0	0.038483
MSTRG.1282.1	13.0734	10.4729	6.87843	2.18878	2.28318	2.78288
MSTRG.128247.1	0.061482	0.174249	0.057551	0	0	0
MSTRG.12832.1	0	0	0	0.173676	0.967591	1.68535
MSTRG.128675.1	0.228462	0.414424	0.26831	0.00893	0.009613	0
MSTRG.128675.2	0.523528	0.047133	0.184825	0	0	0
MSTRG.128675.3	0.433383	0.162605	0.169976	0	0	0
MSTRG.128675.4	0.102116	0.103582	0.296587	0	0	0.035943
MSTRG.128681.1	0.195636	0.188766	0.636288	0	0	0
MSTRG.128681.2	0.115114	0.203261	0.248213	0	0	0
MSTRG.128949.1	0.251121	0.169506	0.081772	0	0	0
MSTRG.128949.2	0.101999	0.09851	0.214266	0	0	0
MSTRG.128949.4	0.245025	0.385923	0.09023	0	0	0
MSTRG.128950.1	0.046266	0.681737	0.828631	0	0	0
MSTRG.128957.7	1.52753	0.846981	2.13741	0	0	0
MSTRG.129036.2	1.27049	1.2459	1.68492	0.648604	0	0.511852
MSTRG.129050.1	0	0.009755	0	0.373741	0.269478	0.218887
MSTRG.129056.1	0.269821	0.40024	0.193595	0	0	0.083888
MSTRG.129149.2	1.55834	0.9677	1.7322	0	0	0
MSTRG.129186.1	2.92102	1.08651	2.47097	0.003861	0.027319	0.010076
MSTRG.129186.2	0	0.735268	3.20018	0	0.112607	0
MSTRG.129233.10	14.9556	3.88162	0	0	0	0.244622
MSTRG.129262.6	3.11449	0.770537	0.525971	0	0	0
MSTRG.129293.1	0.164498	0.123177	0.088292	0	0	0.030532
MSTRG.129338.1	0	0.003951	0	0.277624	0.207391	0.076879
MSTRG.129352.1	0	0	0	0.133339	0.152622	0.154001
MSTRG.12945.1	0.162337	0.113923	0.338002	0.071912	0	0.10957
MSTRG.12946.1	0.21909	0.229243	0.16081	0	0.11643	0.003008
MSTRG.129484.1	0	0	0	0.513187	0.149354	0.105947
MSTRG.129583.1	0.568273	1.05043	1.69535	0	0	0
MSTRG.129583.4	0.166102	0.059698	0.098799	0	0	0
MSTRG.129603.1	0.638264	0.875204	0.878438	0	0	0
MSTRG.129603.2	0.317314	0.82441	0.791582	0	0.050068	0
MSTRG.129651.1	0.850336	0.476492	0.613904	0.132102	0.009348	0.051
MSTRG.129661.1	0.129635	0.139468	0.223827	0.015806	0	0
MSTRG.129760.2	0.947593	0.484973	0.240516	0	0	0
MSTRG.129760.3	0.29133	0.716554	0.192761	0	0	0
MSTRG.129760.7	0.020173	0.168831	0.099515	0.028718	0	0
MSTRG.129760.8	0.175381	0.236361	0.293627	0.007345	0.03463	0.033945
MSTRG.129768.1	12.7567	4.45621	14.5793	0	0	0
MSTRG.129828.1	0.05307	0.388924	0.143904	0	0	0
MSTRG.129897.40	0	0.008377	0.031704	1.38987	0.755833	1.24323
MSTRG.129937.5	0.003719	0	0.003458	0.72686	0.411387	0.360696
MSTRG.129960.1	0.026536	0.028154	0.042405	1.74677	0.824448	1.13091
MSTRG.129981.1	0.014713	0.018026	0	1.08917	0.390988	1.22631
MSTRG.130031.1	0.016188	0	0	0.203849	0.187306	0.227223
MSTRG.130126.1	0	0	0	0.230305	0.210747	0.265624
MSTRG.130166.1	0.074873	0.083723	0.235691	0	0.087181	0
MSTRG.130199.28	0.180935	0.096561	0.104001	0	0	0.025195
MSTRG.1304.1	0	0	0	0.193589	0.272533	0.19344
MSTRG.130542.1	0.079398	0.076895	0.339993	0	0	0.042151
MSTRG.130639.1	0.014365	0.019095	0.028776	0.443872	0.645411	0.660623
MSTRG.130651.1	0.179755	0.141501	0.130336	4.97998	4.25834	2.31339
MSTRG.130673.1	82.0054	94.6118	155.227	4.02658	5.58659	5.51496
MSTRG.130683.28	0	0.004707	0	0	0.873135	1.24992
MSTRG.130752.1	0.495464	0.619753	0.239688	0	0	0.01889
MSTRG.130753.1	0.145446	0.385648	0.200116	0.020342	0	0.044048
MSTRG.130753.4	0.926748	1.09097	0.861333	0	0.08735	0
MSTRG.130753.5	0.377196	0.61977	0.963925	0	0	0
MSTRG.130753.6	0.368951	0.160995	0.509638	0	0	0
MSTRG.130753.7	0.285922	0.410942	0.340709	0.019847	0.018299	0.017267
MSTRG.130756.1	0.041229	0.229919	0.182402	0	0.097586	0
MSTRG.130776.1	0.152987	0.385334	0.430058	0	0	0.256459
MSTRG.130835.2	0.118356	0.075506	0.208854	0.114845	0	0
MSTRG.130914.1	0	0.000221	0	0.177136	0.300828	0.186761
MSTRG.130965.1	0	0	0	0.306813	0.40316	0.178544
MSTRG.131166.1	0.259758	0.070458	0.689254	0	0	0
MSTRG.131166.11	0.80115	1.39559	1.03501	0	0	0
MSTRG.131166.12	0.145366	0.20513	0.103617	0	0	0
MSTRG.131166.13	0.194346	0.166776	0.25367	0	0	0
MSTRG.131166.14	0.205014	0.167486	0.103163	0	0	0.006109
MSTRG.131166.15	0.030932	0.249221	0.2376	0	0	0
MSTRG.131166.16	0.107421	0.223897	0.053774	0	0	0
MSTRG.131166.2	0.378861	0.329213	0.305682	0	0	0
MSTRG.131187.2	0.35303	0.871948	0.107751	0	0	0
MSTRG.13125.1	0.222796	0.260308	0.454596	0.059676	0	0
MSTRG.13125.10	0.486086	0.708081	0.964301	0.2323	0.057329	0.236059
MSTRG.13125.14	0.211678	0.413451	0.193929	0.014092	0	0.013242
MSTRG.13125.2	0.683595	0.914413	0.410971	0.00038	0	0.096307
MSTRG.13125.3	0.72119	1.35154	0.863868	0.000639	0	0.021198
MSTRG.13125.5	0.171984	0.300275	0.194534	0	0	0
MSTRG.13125.8	0.255269	0.792894	0.083282	0	0	0
MSTRG.13125.9	0.411281	0.605201	0.562204	0.004612	0	0.010687
MSTRG.131302.2	0.096239	0.476024	0.304802	0.050273	0.082898	0.051416
MSTRG.131309.1	0.075412	0.16552	0.237069	0.008283	0.065088	0
MSTRG.131356.1	0.463659	0.351566	0.465859	0	0	0
MSTRG.131356.2	3.08034	0.869795	2.67977	0	0	0.009379
MSTRG.131356.3	0.823929	1.55686	2.1794	0	0	0
MSTRG.131356.4	1.24538	1.95774	1.04763	0	0	0
MSTRG.131368.1	0.636913	0.712772	0.520222	0	0	0.022991
MSTRG.131369.1	0.527958	0.268117	0.39977	0	0	0
MSTRG.131391.1	0.011186	0	0.015811	0.922731	0.509016	0.156712
MSTRG.131391.2	0	0	0.025063	0.373403	0.21959	0.071373
MSTRG.131393.1	0.1857	0.105502	0.352892	47.731	56.2698	83.5135
MSTRG.131395.1	0	0	0	19.0449	10.7046	18.4767
MSTRG.131400.1	0	0	0	0.384297	0.553876	1.34142
MSTRG.131401.1	0	0	0	0.505685	0.903104	0.505843
MSTRG.131409.1	0	0	0	0.302886	0.152704	0.248065
MSTRG.131472.1	0.148208	0.124631	0.293265	0	0	0
MSTRG.131494.3	0	0.009772	0	0.304331	0.577063	0.612826
MSTRG.131494.9	0.380078	0.49803	0.304897	0.004343	0.024114	0.007581
MSTRG.131499.1	0	0.002031	0	0.507062	0.356052	0.399933
MSTRG.131588.1	2.0356	1.81739	1.53075	0.023428	0	0
MSTRG.131804.1	0.297513	0.463792	0.094898	0	0.104629	0
MSTRG.131836.15	0.286203	0.119683	0.170935	0	0	0
MSTRG.131904.1	0	0.014634	0	0.254562	0.575451	0.183434
MSTRG.131957.1	0.087927	0.166179	0.036842	0.015011	0	0
MSTRG.132096.1	0	0	0	0.121535	0.248269	0.245461
MSTRG.132106.19	0.020895	0.023411	0.000106	0.58623	0.669089	0.632158
MSTRG.132113.1	0	0	0	0.24245	0.238104	0.092628
MSTRG.132113.2	0	0.004181	0.002319	0.348651	0.315462	0.481354
MSTRG.132160.1	0.507527	0.45232	0.412302	0	0	0.023351
MSTRG.132160.3	0.344323	0.47637	0.164039	0	0	0
MSTRG.132160.4	0.411398	0.21354	0.361771	0	0	0
MSTRG.132160.5	1.13384	0.429992	0.401975	0	0	0
MSTRG.132234.4	0.58679	0.81813	0.497334	0.003744	0	0
MSTRG.132248.1	0.04502	0.177811	0.266251	0	0	0
MSTRG.13251.1	1.6682	1.6842	0.434237	0	0	0
MSTRG.132827.1	7.41603	6.97001	3.13309	0	0.013439	0.014879
MSTRG.132827.2	1.00269	1.44121	0.524094	0	0	0.016912
MSTRG.13285.1	0	0	0	0.294906	0.220811	0.083977
MSTRG.132855.1	0.04585	0.181835	0.137051	0	0	0
MSTRG.13288.2	0	0	0	0.260577	0.165118	0.641664
MSTRG.133005.6	0.991488	1.16748	0.326042	0	0	0.014017
MSTRG.133410.1	0.139351	0.119737	0.123919	0	0	0
MSTRG.1335.6	1.10654	0.411379	0.467398	0	0.037727	0
MSTRG.1335.7	0.14187	0.307463	0.174012	0	0.091517	0
MSTRG.1335.9	1.27269	1.38321	0.520098	0	0	0
MSTRG.133616.1	323.197	67.0655	448.37	0.865074	0.311791	0.628998
MSTRG.133616.2	365.967	71.8089	261.009	0	0	0
MSTRG.133616.3	84.8303	38.0202	174.599	0	0	0
MSTRG.133616.4	25.2292	10.6663	27.0291	0	0	0
MSTRG.134028.3	0.119348	0.085269	0.174498	0	0	0
MSTRG.134049.1	0.600329	2.12503	0.474582	0	0	0
MSTRG.134113.1	0.007534	0.000926	0.01476	0.256168	0.353702	0.370536
MSTRG.134174.1	1.22403	1.77115	0.923138	0.044686	0	0
MSTRG.13436.1	0	0	0	5.24134	1.59466	2.60555
MSTRG.13436.11	0	0.006422	0.012831	2.89421	0.506165	2.8208
MSTRG.13436.3	0	0.003072	0.055037	6.99821	2.86801	5.8094
MSTRG.13436.4	0	0.005503	0	3.39913	2.31958	3.36863
MSTRG.13436.5	0	0	0	3.94446	0.036969	3.69546
MSTRG.13436.6	0	0.000681	0	5.66153	2.64032	1.30723
MSTRG.13446.1	0.620934	0.030087	0.454545	0	0	0
MSTRG.13446.4	0.25206	0.137945	0.199661	0	0	0
MSTRG.13446.6	1.00751	1.49877	0.728965	0	0	0
MSTRG.13456.14	0	0	0	0.064383	0.421529	0.358328
MSTRG.134582.1	1.08822	0.485564	0.205699	0	0	0
MSTRG.134662.7	0.610892	0.70691	0.618361	0.030469	0	0
MSTRG.134696.1	0	0	0	0.096135	0.09516	0.17803
MSTRG.134770.1	0.217967	0.156348	0.128667	0	0.062919	0.019481
MSTRG.134908.1	0	0	0	0.964505	1.1651	1.31327
MSTRG.134908.2	0	0	0.00657	0.512194	0.492252	0.186563
MSTRG.134932.11	1.32894	1.45243	0.945029	0	0.041562	0.022263
MSTRG.134932.7	0.022715	0.001549	0	0.479149	0.296711	0.681175
MSTRG.134937.1	0	0	0	0.615372	0.427423	0.425804
MSTRG.134941.1	0	0	0.036335	0.578943	0.273297	0.259735
MSTRG.134995.1	0.006878	0	0.005179	0.628326	0.653195	0.617999
MSTRG.135174.1	0.587674	0.245265	0.250473	0	0.201881	0.017285
MSTRG.135249.6	0.129573	0.240395	0.349766	0.07585	0.02653	0.074383
MSTRG.135250.1	0.428606	0.192018	0.12358	0	0	0
MSTRG.135313.6	0.109661	0.10421	0.077098	0	0	0
MSTRG.135313.7	0.08295	0.31163	0.037577	0	0	0
MSTRG.135362.1	0.16298	0.135266	0.179856	0	0	0
MSTRG.135432.1	0.194223	0.115946	0.407799	0	0.010109	0
MSTRG.135432.2	0.929677	0.930878	0.266002	0	0	0
MSTRG.135795.1	0.228534	0.370818	0.114701	0	0	0
MSTRG.135909.7	6.7466	8.39725	3.35586	1.2729	2.50842	1.71866
MSTRG.136175.1	0.650955	0.28188	0.101578	0	0	0
MSTRG.136324.1	1.27171	0.702824	0.477534	0.104294	0	0
MSTRG.136335.1	0.081628	0.091132	0.309814	0	0	0
MSTRG.136335.2	0.20623	0.159066	0.120422	0	0	0
MSTRG.136470.1	0.139903	0.585404	0.11717	0	0	0
MSTRG.136553.2	0.437604	0.678636	0.635236	0	0.026078	0
MSTRG.136635.1	0.038167	0.039592	0.233514	0	0	0.01416
MSTRG.13683.1	3.56018	3.40428	2.22876	0.002963	0.009314	0.020625
MSTRG.136904.1	0.067109	0.215848	0.120818	0	0	0
MSTRG.136936.1	0.088269	0.239405	0.174494	0	0	0
MSTRG.136959.5	0	0	0	0.653598	0.670322	0.782408
MSTRG.136970.3	2.22819	5.05789	4.06273	0	0.185412	0.339481
MSTRG.137212.1	0.192468	0.143156	0.108589	0	0.025387	0
MSTRG.137294.1	0.184304	0.114914	0.141906	0	0	0.042205
MSTRG.137516.2	0.179239	0.171428	0.054603	0	0	0.037823
MSTRG.137675.4	0.36143	0.460601	0.98847	0	0.256947	0
MSTRG.137697.5	0.384396	0.266268	0.338442	0	0.081102	0
MSTRG.137805.1	0	0.005348	0	0.18812	0.416151	0.257047
MSTRG.137943.1	0.321267	1.08432	0.673093	0.0342	0	0.068468
MSTRG.137943.5	0.861837	2.48211	1.02132	0	0	0
MSTRG.138206.10	0.247573	0.150224	0.029308	0	0	0
MSTRG.138206.3	0.277649	0.068394	0.240955	0	0	0
MSTRG.138206.6	0.144727	0.65022	0.918253	0	0	0
MSTRG.138206.8	0.212941	0.1021	0.065581	0	0	0.03209
MSTRG.138206.9	0.217565	0.080471	0.186241	0	0.019177	0
MSTRG.138274.1	0.508177	0.390023	0.133123	0	0	0.029172
MSTRG.138361.1	1.48196	5.46621	3.53465	0.014504	0	0
MSTRG.138361.2	1.73895	1.36708	1.93938	0	0	0
MSTRG.138383.1	0.208835	0.318519	0.282336	0	0.051028	0
MSTRG.138542.2	3.03308	2.29436	6.55402	0.577455	0.50369	0.850085
MSTRG.138671.1	0.273058	0.322744	0.348501	0	0	0
MSTRG.138713.1	0.433055	0.275161	0.472195	0.194054	0	0
MSTRG.138915.1	0.259775	0.153969	0.125448	0	0	0
MSTRG.138919.1	2.46607	1.90199	3.7235	0.021425	0.031283	0.016627
MSTRG.138919.11	0.042809	0.044069	0.128606	0	0	0
MSTRG.138919.12	0.081973	0.341574	0.325278	0.026266	0.058027	0.016034
MSTRG.138919.4	0.47731	0.639445	0.427014	0.006743	0.092123	0.029412
MSTRG.138919.5	0.296789	0.08442	0.767894	0	0	0
MSTRG.138919.8	1.0057	0.403742	0.077144	0	0	0
MSTRG.138919.9	0.825501	0.310452	0.398065	0	0	0
MSTRG.138949.1	0.712121	0.57112	0.379401	0	0	0
MSTRG.139008.1	0.018529	0.044934	0.144418	0	0.079343	0
MSTRG.139024.2	0	0	0	0.597085	0.391637	0.072609
MSTRG.139091.1	0.375761	0.672336	0.37765	0	0	0
MSTRG.139130.1	0.088128	0.130526	0.140021	0	0	0
MSTRG.139130.2	0.255189	0.133504	0.122631	0	0	0.033155
MSTRG.139131.1	0.144452	0.24538	0.12091	0	0	0
MSTRG.139441.1	0	0	0	0.255412	0.607967	0.310906
MSTRG.139459.3	0.082674	0.184068	0.055224	0	0	0
MSTRG.139459.5	0.462239	0.433881	1.45068	0	0	0
MSTRG.139459.6	0.760331	0.805368	0.971353	0	0	0
MSTRG.139726.3	0.177041	0.277539	0.731638	0	0	0
MSTRG.139726.4	0.200425	0.27995	0.11529	0	0	0
MSTRG.139726.6	0.257851	0.914729	1.45681	0	0	0
MSTRG.139733.1	0.478948	0.422906	0.654415	0.018743	0	0
MSTRG.139754.1	0.518047	0.178633	0.882505	0.00643	0	0
MSTRG.139769.1	0.354949	0.48401	0.38443	0	0	0.12699
MSTRG.139781.1	0.319279	0.513449	0.533122	0	0	0
MSTRG.139872.1	0	0	0	0.176193	0.462963	0.0583
MSTRG.140042.1	0.279167	0.152912	0.257049	0	0	0
MSTRG.140119.1	0.37394	0.281828	0.123727	0.007061	0	0
MSTRG.140177.1	0.19424	0.288296	0.181735	0.005447	0	0.181839
MSTRG.140178.3	0.118238	0.230436	0.476993	0	0	0
MSTRG.140233.1	0.329023	0.16171	0.088701	0	0.039556	0.049242
MSTRG.140440.1	0.073461	0.076529	0.242622	0	0	0
MSTRG.14049.1	0	0	0	0.147558	0.121028	0.179169
MSTRG.140580.1	0.254004	0.558167	0.330896	0	0	0
MSTRG.140602.1	0.469481	0.327214	0.121047	0	0.042118	0.007306
MSTRG.140978.1	0.756833	1.332	2.25467	0.02715	0.017067	0.011565
MSTRG.141057.1	0.127734	0.233354	0.182205	0	0.129311	0.014866
MSTRG.14112.1	1.25104	0.706545	1.08086	0	0.111696	0
MSTRG.141149.5	0.05456	0.044662	0	1.20718	1.17583	0.71997
MSTRG.141182.1	0.188532	0.314816	0.327616	0	0	0.034936
MSTRG.141182.2	0.420064	0.133685	0.027352	0	0	0
MSTRG.141182.3	0.265988	0.393114	0.313722	0	0	0
MSTRG.141296.1	0.817875	0.278289	0.114837	0	0	0
MSTRG.141382.2	0	0	0	0.255865	0.544464	0.14509
MSTRG.141482.1	0.918553	0.342863	0.566404	0.066596	0	0
MSTRG.141491.1	0.365689	0.290917	0.240028	0	0	0
MSTRG.141491.2	0.140207	0.472103	0.395349	0	0	0
MSTRG.141508.10	0.234243	0.733509	1.67989	0	0	0
MSTRG.141508.11	1.31826	0.577045	1.91256	0	0	0
MSTRG.141508.12	0.4924	0.42029	0.745603	0.220319	0.146104	0.076593
MSTRG.141508.14	0.190963	0.289163	0.336628	0.034579	0.086704	0.017815
MSTRG.141508.15	0.184568	0.264185	0.585791	0.147449	0.195109	0.012001
MSTRG.141508.2	0.673671	0.238352	0.329403	0.010587	0.070594	0
MSTRG.141508.4	1.27774	0.464704	0.343364	0	0	0
MSTRG.141508.9	0.35597	0.271235	1.64243	0	0	0
MSTRG.141580.1	0.577934	0.068725	0.708546	0	0	0
MSTRG.141580.3	0.78592	0.59764	0.944015	0	0.097402	0.063935
MSTRG.141740.2	1.75094	1.84129	0.649228	0.004949	0	0
MSTRG.141740.3	1.02046	0.49162	0.465287	0.007565	0	0.06792
MSTRG.141740.5	0.066565	0.241279	0.358863	0	0.025004	0
MSTRG.141771.3	0.278521	0.11453	0.114427	0	0	0
MSTRG.142004.1	0.031191	0.007392	0	0.425555	0.442158	0.57855
MSTRG.142263.1	0.294201	0.315178	0.232247	0	0	0
MSTRG.142276.1	0.246336	0.132346	0.255683	0	0.011225	0
MSTRG.142326.1	0.331564	0.487919	0.329183	0	0	0.031613
MSTRG.142326.2	0.18498	0.518789	0.153079	0	0	0
MSTRG.142326.4	0.241359	0.268126	0.253903	0	0	0
MSTRG.142387.1	2.71443	1.65468	2.50041	0	0	0
MSTRG.142387.2	0.485816	0.251225	0.34611	0	0	0.010029
MSTRG.142555.1	0.0349	0.333179	0.298325	0	0.0877	0.048961
MSTRG.142665.1	3.57547	4.2198	9.21013	0	0	0
MSTRG.142665.3	0.222445	0.715589	0.508706	0.0323	0.031165	0.01405
MSTRG.142709.1	0.97823	0.937009	0.799525	0.025018	0.211601	0.209932
MSTRG.142739.1	0	0	0	0.375434	0.306892	0.631394
MSTRG.142800.6	0.439928	0.142132	0.309687	0	0	0.01581
MSTRG.142920.3	0.200075	0.018234	0.696941	0	0	0
MSTRG.142967.3	0.238196	0.057914	0.161763	0.097657	0	0
MSTRG.142967.4	0.349413	0.204576	1.30484	0	0	0.01119
MSTRG.143035.1	7.57314	7.24108	5.41741	0	0.104527	0.103328
MSTRG.143093.26	0.098677	0.123555	0.165409	0	0	0
MSTRG.143121.1	0.029074	0.0127	0	0.534154	0.121249	0.650891
MSTRG.14319.2	4.74903	7.11294	2.20079	0.017793	0	0
MSTRG.143588.1	0.508346	1.02673	0.092713	0.019312	0	0.050403
MSTRG.14368.1	1.01596	0.326125	0.210332	0.024311	0	0.052718
MSTRG.14368.10	0.011463	0.033066	0.193501	0	0	0
MSTRG.14368.2	0.621662	0.401393	0.322541	0.037114	0	0.027183
MSTRG.14368.3	0.100605	0.135917	0.142767	0	0	0
MSTRG.14368.4	0.488561	0.934547	0.273463	0	0	0
MSTRG.14368.5	0.483493	0.65194	0.3578	0	0.027423	0.029726
MSTRG.14368.6	0.136439	0.082013	0.066127	0	0	0
MSTRG.143736.7	1.22839	0.965665	0.536183	0.183056	0.265135	0.315049
MSTRG.143810.2	0.763688	0.341617	0.468156	0.09296	0.091753	0
MSTRG.143918.1	0.138657	0.226091	0.162085	0	0	0
MSTRG.143920.4	0.28335	0.437938	0.233502	0	0	0.063729
MSTRG.14398.10	0.179463	0.38267	0.25807	0	0.041354	0
MSTRG.14398.11	0.309601	0.642708	0.150585	0	0	0
MSTRG.14398.12	1.22416	0.94267	0.177441	0	0	0
MSTRG.14398.18	1.58106	2.3291	2.03377	0	0	0
MSTRG.14398.19	1.30826	2.83156	2.39651	0	0	0
MSTRG.14398.8	0.996648	0.692213	1.01945	0	0	0.000712
MSTRG.14398.9	0.640235	1.6481	0.704426	0	0	0
MSTRG.144068.1	0.049736	0.32488	0.220016	0.049602	0	0
MSTRG.144215.1	0	0	0	0.079502	0.235841	0.174075
MSTRG.144333.1	7.18336	9.1778	6.1963	0.368427	0.114027	0
MSTRG.144554.1	0.642075	0.290585	0.503614	0.083461	0.001782	0
MSTRG.14466.6	0.421868	0.791827	3.43883	0	0	0
MSTRG.14466.7	0.783475	0.871818	2.18292	0.003856	0.035302	0
MSTRG.14466.8	0.326136	0.094066	0.652562	0	0	0
MSTRG.144770.5	0	0	0	0.360649	0.283806	0.279768
MSTRG.144833.6	0.388402	0.122984	0.113588	0	0	0
MSTRG.144889.1	0.26695	0.178245	0.116832	0.040802	0.096184	0
MSTRG.145367.3	0.047462	0.050536	0.274608	0.022104	0	0
MSTRG.145559.4	0.680151	0.552616	2.51431	0	0	0
MSTRG.145600.2	1.12012	0.071786	1.38717	0	0.359117	0
MSTRG.145600.4	0.089147	0.721006	4.31634	0	0	0
MSTRG.145707.4	0.027122	0	0	0.283733	0.37463	0.479596
MSTRG.145707.7	0	0.020007	0	0.512156	0.683063	0.351421
MSTRG.145726.1	0	0.01202	0	0.370841	0.321771	0.12555
MSTRG.145761.2	0.755943	1.15388	0.811546	0	0.336834	0.555829
MSTRG.145818.1	0.382818	0.204476	0.325901	0	0	0
MSTRG.145823.1	0.161853	0.221203	0.037547	0	0	0
MSTRG.145824.1	0.961358	0.649217	0.922251	0	0	0
MSTRG.145824.2	0.581487	1.22642	0.453186	0	0	0.005973
MSTRG.145824.3	0.065567	0.344977	0.708393	0	0	0
MSTRG.145910.2	0	0	0	0.245683	0.22864	0.381583
MSTRG.145970.3	0.139037	0.310641	0.144328	0	0	0.079295
MSTRG.146013.1	0.740156	1.98685	0.422423	0	0	0.012282
MSTRG.146053.1	4.81909	2.11195	1.49275	0	0	0
MSTRG.146053.2	0.516389	1.48713	1.92715	0	0.060624	0
MSTRG.146098.9	0.136999	0.274332	0.099756	0	0	0.038898
MSTRG.146141.2	0.333759	0.418032	0.211071	0	0	0.021172
MSTRG.146141.5	0.144894	0.111512	0.112793	0.054467	0	0
MSTRG.146225.1	0.255419	0.197578	0.575658	0	0	0.098594
MSTRG.146248.1	0.413521	0.108582	0.155204	0	0.071064	0
MSTRG.146479.1	0.23952	0.212752	0.092307	0	0	0
MSTRG.146521.1	0.352691	0.784221	0.731723	0.024397	0	0.010613
MSTRG.146521.3	0.189702	0.357072	0.063581	0	0	0
MSTRG.146521.5	0.380586	0.092563	0.058004	0	0	0
MSTRG.146521.8	0.128214	0.098885	0.145038	0	0	0
MSTRG.146610.1	0.464056	0.427399	0.278916	0	0.166739	0.015384
MSTRG.146625.1	0.368856	0.117209	0.19496	0	0	0
MSTRG.146666.1	0.340083	0.258578	0.361965	0.009501	0.029864	0.024798
MSTRG.146666.2	0.467884	0.309536	0.127132	0	0	0
MSTRG.146711.1	0.042676	0.082729	0.131205	0	0	0.021509
MSTRG.14672.1	0	0	0	0.307923	0.067198	0.181165
MSTRG.146796.2	0.186077	0.37721	0.315911	0	0.022136	0.100663
MSTRG.146986.1	0.214304	0.029489	0.250657	0.027387	0.017876	0
MSTRG.147028.1	0.349633	0.508018	0.928004	0	0	0
MSTRG.147028.2	0.417039	0.472108	1.28376	0	0	0
MSTRG.147123.2	0.381888	0.214177	0.33838	0	0	0
MSTRG.147123.3	0.314739	0.145835	0.276739	0	0	0
MSTRG.147471.3	0.28693	0.232032	0.131532	0.010135	0.101705	0.019354
MSTRG.147538.1	0.010784	0.01177	0.010106	0.405214	0.449699	0.653797
MSTRG.147546.2	0.205641	0.371705	0.416488	0	0	0.036184
MSTRG.147559.1	0.297375	0.218473	0.083699	0	0	0
MSTRG.14756.8	1.39239	1.57425	1.36655	0.036472	0.011487	0
MSTRG.147577.1	0.180532	0.050356	0.166333	0	0	0
MSTRG.147618.1	0.846616	1.24287	1.45766	0.011199	0.042239	0.094248
MSTRG.147618.3	0.207093	0.175632	0.09233	0.011455	0.01652	0.014784
MSTRG.147618.4	0.53099	0.9722	0.289551	0.013412	0	0
MSTRG.147618.5	0.114543	0.273011	0.100783	0.008436	0.02605	0.007211
MSTRG.147687.1	0.071863	0.092881	0.585095	0	0.016593	0
MSTRG.147783.1	0.478008	0.23459	0.193338	0	0	0.014805
MSTRG.147783.2	0.293177	0.274105	0.108081	0	0	0
MSTRG.147783.3	0.209071	0.074021	0.082877	0	0.053647	0
MSTRG.147806.1	0.088588	0.091772	0.256496	0	0.069128	0.022781
MSTRG.147806.4	0.150401	0.095257	0.300642	0	0	0
MSTRG.147806.5	0.169365	0.066903	0.102892	0.025332	0.013436	0
MSTRG.147806.6	0.177837	0.104555	0.163404	0	0	0
MSTRG.147806.7	0.05615	0.062704	0.119066	0	0	0
MSTRG.147808.1	1.10472	0.783952	2.06858	0.062444	0	0.040744
MSTRG.147832.1	0.462579	1.38609	0.106513	0	0	0
MSTRG.147832.2	1.16212	0.476042	0.332146	0	0	0
MSTRG.147832.4	0.15414	0.872045	0.246937	0	0	0
MSTRG.147832.7	0.162743	0.26416	0.078667	0	0	0
MSTRG.147888.1	4.36156	1.61851	0.264805	0	0.037673	0
MSTRG.147954.2	0.192633	0.151312	0.11386	0	0	0
MSTRG.148011.1	0.305656	0.578804	0.226302	0	0	0
MSTRG.148011.2	0.233344	0.271498	0.136422	0	0	0
MSTRG.148011.3	0.093659	0.153848	0.29406	0	0	0
MSTRG.148034.2	0.204374	0.107929	0.063433	0	0	0
MSTRG.148065.2	0.108844	0.226113	0.200641	0.019544	0	0
MSTRG.148065.3	0.212933	0.055985	0.09303	0	0.045037	0
MSTRG.148095.1	0.057435	0.239756	0.200048	0	0	0
MSTRG.148096.1	1.1264	0.684948	0.000674	0	0.011558	0.035588
MSTRG.148096.2	0.124971	0.086994	0.927352	0.017981	0	0
MSTRG.148125.1	0.054043	0.242911	0.058273	0	0	0
MSTRG.148193.1	0.092387	0.098315	0.103775	0	0	0
MSTRG.148233.2	0.029142	0.274074	0.329606	0.00474	0	0.00132
MSTRG.148233.3	0.146931	0.072037	0.231452	0	0	0
MSTRG.148254.1	0.337734	0.224258	0.091655	0.005699	0	0
MSTRG.148254.2	0.229416	0.165372	0.106938	0	0	0
MSTRG.148298.1	0.208876	0.32134	0.28435	0	0.042009	0
MSTRG.148316.1	0.076033	0.159592	0.155154	0.010707	0.021319	0
MSTRG.148380.4	0.326724	0.975649	0.20231	0	0	0
MSTRG.148586.1	0	0	0	0.264436	0.062745	0.096818
MSTRG.148751.1	0	0.017271	0	0.381653	0.329672	0.400637
MSTRG.148801.2	0.325986	0.087909	0.112889	0.020756	0	0
MSTRG.148807.10	0.154763	0.239374	0.62477	0	0	0
MSTRG.148807.11	0.187707	0.430753	0.340099	0	0	0
MSTRG.148807.13	0.916498	1.12843	0.463591	0	0	0
MSTRG.148807.3	0.362205	1.53838	1.15507	0	0	0
MSTRG.148807.4	0.388897	0.411528	0.816206	0.019113	0	0
MSTRG.148807.6	0.466457	0.605189	0.607303	0	0	0
MSTRG.148807.8	0.065417	0.252075	0.177564	0	0	0
MSTRG.148807.9	0.121775	0.38058	0.015086	0	0	0
MSTRG.14901.5	0.241834	0.319825	0.167147	0	0	0
MSTRG.149048.2	0.015379	0.25457	0.072899	0	0	0
MSTRG.149048.3	0.446177	0.29844	0	0.059268	0	0
MSTRG.14911.1	0.219896	0.342655	0.345391	0.071615	0.106117	0.002136
MSTRG.149165.1	0.890451	0.409951	0.752317	0	0	0.049843
MSTRG.149180.1	0.503135	0.397647	0.328719	0	0	0
MSTRG.149232.3	0.098916	0.241618	0.443404	0	0	0
MSTRG.149567.2	0	0	0	0.19611	0.445575	0.029668
MSTRG.149643.1	0.636662	0.384664	0.660907	0.055902	0.301637	0.152291
MSTRG.149900.1	0.122524	0.258308	0.327501	0	0	0.085769
MSTRG.149962.1	0.123732	0.197414	0.031055	0	0	0.004823
MSTRG.149983.1	0.347617	0.241799	0.173926	0	0	0
MSTRG.150024.1	0	0	0	0.189792	0.192152	0.074242
MSTRG.150159.1	0.111689	0.328126	0.113341	0	0	0
MSTRG.150234.1	0.299615	0.045671	0.113988	0	0	0
MSTRG.150309.1	0.257391	0.200485	0.158559	0	0	0
MSTRG.15032.6	0.085261	0.044677	0.233125	0.004995	0.024304	0.041418
MSTRG.150478.7	0.10071	0.017653	0.037087	1.21246	1.28637	1.00932
MSTRG.150493.2	0.006785	0.067063	0	0.846054	1.02428	0.925616
MSTRG.150499.1	0.018406	0.04307	0.057777	0.923493	0.668598	1.1033
MSTRG.150508.1	0.027682	0.019091	0.032937	1.13029	0.586028	1.07895
MSTRG.15054.16	0.377155	0.872973	0.127926	0.037941	0.01948	0.051728
MSTRG.15054.18	0.173937	0.279547	0.410147	0	0	0
MSTRG.150600.3	0.081633	0.036451	0.189059	0	0	0
MSTRG.150600.4	0.271509	0.374071	0.114265	0	0	0
MSTRG.151047.2	0.082804	0.414799	0.061786	0	0	0
MSTRG.151076.1	0.125735	0.138225	0.068635	0	0	0
MSTRG.151086.1	1.17006	1.32412	1.39037	0.020578	0.039219	0.06431
MSTRG.151086.3	0.222282	0.183469	0.271597	0	0	0
MSTRG.151086.4	0.55184	0.638958	2.73913	0	0	0
MSTRG.151395.5	0.194401	0.27122	0.23026	0	0	0
MSTRG.151395.6	0.097822	0.117688	0.075478	0	0.018032	0.002725
MSTRG.151395.8	0.287287	0.105806	0.202358	0	0	0
MSTRG.151474.5	0.101336	0.391748	0.150594	0.059336	0	0
MSTRG.151618.2	0.101109	0.450258	0.263022	0	0	0
MSTRG.151834.1	0.370198	0.447021	0.132656	0	0	0
MSTRG.151843.10	0.144232	0.064182	0.132617	0	0	0.001125
MSTRG.151843.11	0.561445	0.101495	0.492138	0	0	0
MSTRG.151843.12	0.048518	0.310249	0.393057	0	0	0
MSTRG.151843.13	0.588989	0.329647	1.2492	0	0	0
MSTRG.151843.14	2.19495	2.38377	2.50623	0	0	0
MSTRG.151843.16	0.29143	0.247473	0.197966	0	0	0
MSTRG.151843.17	0.239741	0.243891	0.120942	0	0	0
MSTRG.151843.18	0.343781	0.285392	0.291798	0	0	0
MSTRG.151843.6	0.739803	1.04869	0.490691	0	0	0.000611
MSTRG.151843.7	0.396638	0.669993	0.403213	0	0	0.001801
MSTRG.151843.8	0.439171	0.230206	0.422529	0	0	0
MSTRG.151843.9	1.17147	0.024242	2.13608	0	0.024275	0.006585
MSTRG.151860.1	0.225783	0.226196	0.314301	0	0	0
MSTRG.151860.2	0.214972	0.206442	0.250364	0	0	0
MSTRG.152387.1	0.108227	0.084319	0.069253	0	0	0
MSTRG.152445.1	0.060905	0.133572	0.053915	0	0	0.044164
MSTRG.152469.1	0.512941	0.475749	0.107729	0	0	0
MSTRG.152770.6	0.054196	0.14503	0.069795	0	0	0
MSTRG.152785.1	0.045427	0.166954	0.042805	0	0.00836	0
MSTRG.152858.1	0.257787	0.195743	0.388031	0.015799	0	0
MSTRG.152858.2	0.1637	0.105944	0.074083	0	0	0
MSTRG.152940.1	0.832282	0.932701	2.00122	0	0	0
MSTRG.153070.1	0.557495	0.180679	0.375482	0	0	0
MSTRG.153070.5	1.42171	1.00121	0.226564	0	0	0
MSTRG.153070.6	0.278962	0.607533	0.274767	0	0	0
MSTRG.153187.1	1.26763	0.13137	0.096521	0	0	0
MSTRG.153259.1	0.119793	0.413167	0.111909	0	0	0.02018
MSTRG.153346.1	0.636629	0.755683	0.431472	0.287057	0.066578	0.180542
MSTRG.153458.1	0	0	0	0.27761	0.228006	0.088785
MSTRG.153618.1	0	0	0	0.055274	0.235146	0.218212
MSTRG.153765.1	0.146815	0.310997	0.383514	0.0804	0.046492	0.094733
MSTRG.153767.4	0.178561	0.14425	0.439713	0.093725	0.04529	0
MSTRG.153840.2	0.26876	0.087326	0.119418	0	0	0
MSTRG.153897.1	0.644877	0.552531	0.30083	0	0	0
MSTRG.153912.1	7.18608	12.2246	2.20299	0	0	0.006197
MSTRG.154117.1	0.126575	0.035073	0.185702	0	0	0.017825
MSTRG.154148.1	0.167885	0.026485	0.182214	0.035768	0.018758	0.010384
MSTRG.154220.1	0.235134	0.038776	0.113899	0	0	0
MSTRG.15433.2	0.249189	0.202204	0.408339	0	0	0
MSTRG.154345.1	0.518019	0.048286	0.480279	0	0	0.038804
MSTRG.154358.1	12.8006	11.3471	4.57394	0	0	0.000627
MSTRG.154358.2	5.19248	7.16369	3.33678	0	0	0
MSTRG.154435.2	0.165546	0.519148	0.306546	0	0	0
MSTRG.154712.1	0	0	0	4.04723	4.96125	2.68553
MSTRG.154794.1	0.03167	0.0286	0.014787	0.572422	0.736724	0.56227
MSTRG.154803.1	0.02848	0.013197	0.019238	0.246887	0.315015	0.548957
MSTRG.154803.2	0	0.016006	0.003597	0.217141	0.512282	0.189278
MSTRG.154817.1	0	0	0	0.10474	0.059042	0.243661
MSTRG.154819.1	0	0	0	0.263563	0.401281	0.314248
MSTRG.154822.1	0	0	0	0.257546	0.100947	0.129051
MSTRG.154887.1	0.001147	0.001967	0	0.332471	0.341066	0.350317
MSTRG.155133.1	0.118879	0.093358	0.114089	0	0	0.042499
MSTRG.155495.25	0.25777	0.350863	0.214331	0.016497	0	0
MSTRG.155601.2	0.052152	0.136929	0.090119	0	0.050965	0
MSTRG.155678.3	0	0	0	0.289142	0.080559	0.088051
MSTRG.155680.1	0	0	0	0.366938	0.148212	0.537413
MSTRG.155710.10	1.27861	1.25594	1.2691	0.13653	0.037648	0.039455
MSTRG.155865.1	0.156253	0.162943	0.186603	0	0	0
MSTRG.15604.1	0.202135	0.167927	0.089754	0	0	0.07302
MSTRG.156040.1	0.372282	0.432445	0.587706	0.065539	0	0.056876
MSTRG.156051.2	0.018784	0	0	0.224217	0.276181	0.144061
MSTRG.156120.1	2.12086	3.18273	2.77854	0.070285	0.043242	0
MSTRG.156120.2	0.293431	0.196899	0.234588	0.039038	0.022873	0.127044
MSTRG.156316.11	0.175173	0.153538	0.233545	0	0	0
MSTRG.156418.1	0	0	0	0.112175	0.300169	0.087373
MSTRG.156584.1	0.24949	0.241158	0.303119	0	0	0.114533
MSTRG.156584.3	0.44063	0.226732	0.645098	0.067572	0.055648	0.098262
MSTRG.156584.5	1.02321	3.74608	4.63163	0.097555	0.053559	0.062304
MSTRG.156584.6	0.420577	0.34132	0.014973	0	0	0
MSTRG.15665.1	0.221702	0.074463	0.136808	0	0	0
MSTRG.15670.1	2.67682	3.4088	3.10248	0.301359	1.21449	0.761676
MSTRG.15670.3	1.39749	0.537486	0.801468	0	0	0
MSTRG.156852.3	1.36321	1.1367	0.946242	0.226174	0.49407	0.508517
MSTRG.156899.3	0.455368	0.06344	0.690418	0.143833	0.127968	0.08458
MSTRG.156994.1	0.922853	1.10075	0.957588	0.04374	0.019905	0
MSTRG.156995.1	0	0	0	0.975981	0.633923	0.905354
MSTRG.157025.1	0.048619	0.301834	0.299313	0	0	0
MSTRG.157025.2	0.664311	0.753315	0.381425	0	0	0
MSTRG.157025.3	0.666542	1.47632	0.233568	0	0	0
MSTRG.157025.4	0.107464	0.662755	0.297797	0	0	0
MSTRG.15727.2	0.656761	0.506664	0.322148	0	0	0
MSTRG.15742.4	0.380289	0.205309	0.445244	0.043808	0	0.03318
MSTRG.15742.5	1.02975	2.35268	0.282955	0.007721	0.014217	0
MSTRG.157560.1	4.61378	4.62086	20.8758	0	0	0
MSTRG.157564.1	12.1125	13.6624	9.78838	4.80627	0.049548	5.39944
MSTRG.157730.1	0.19093	0.356207	0.124138	0.006287	0	0.0117
MSTRG.157793.1	0.129724	0.149446	0.072858	0	0	0
MSTRG.158032.1	0.844836	0.036811	0.892976	0	0.086944	0
MSTRG.158032.2	0.084618	0.521509	0.168394	0	0	0
MSTRG.158033.1	0.361847	0.140654	0.306103	0	0	0
MSTRG.158121.1	0.560659	0.249769	0.213151	0.203805	0	0
MSTRG.158172.3	2.8858	2.11095	2.63185	0.295224	1.06681	0.368248
MSTRG.158386.1	0	0	0	0.147172	0.35178	0.057957
MSTRG.158393.1	0.699245	0.501293	0.111378	0	0	0
MSTRG.158632.1	0	0	0	0.162611	0.1328	0.28112
MSTRG.158841.2	2.92559	2.32183	2.70005	0.501416	0	0.6902
MSTRG.158870.1	1.96315	1.12584	0.884438	0	0	0.112995
MSTRG.158936.4	0.312207	0.134592	0.10415	0	0	0
MSTRG.158936.5	0.308652	0.074898	0.103905	0	0	0.030786
MSTRG.158936.6	0.205217	0.05989	0.119712	0	0	0.01134
MSTRG.158961.1	0.489914	0.574985	0.333823	0	0.128077	0.022728
MSTRG.159064.1	0.20834	0.099889	0.107292	0	0	0.019382
MSTRG.159186.6	0	0	0	0.345633	0.092021	0.238861
MSTRG.159470.1	0	0	0	0.805569	0.631702	0.848595
MSTRG.159546.1	0.139229	0.34965	0.315868	0.056492	0.014196	0.11521
MSTRG.159546.13	0.0286	0.081596	0.042125	2.09995	0.807089	0.940796
MSTRG.159546.3	0.348454	0.087564	0.46976	0.032082	0.027132	0
MSTRG.159546.32	0.001058	0.010755	0	0.908814	0.546481	0.602396
MSTRG.159546.34	0	0.007457	0	0.834098	0.491947	0.921733
MSTRG.159546.36	0.006129	0	0.012083	1.61541	1.38327	0
MSTRG.159546.37	0	0	0	1.74669	1.02153	1.07602
MSTRG.159546.5	0.104622	0.186866	0.118809	0	0	0
MSTRG.159546.7	0.179601	0.228419	0.083192	0	0	0
MSTRG.159573.1	0.321573	0.071107	0.37702	0.086927	0.040003	0
MSTRG.159573.4	0.367682	0.247105	0	0	0	0.045619
MSTRG.159576.1	0.008134	0.01438	0.010714	1.77554	1.27566	1.17534
MSTRG.159583.1	0	0	0.00555	0.79928	0.661118	0.4598
MSTRG.159588.1	0	0	0	0.843832	0.588574	0.586017
MSTRG.159591.1	0	0.004595	0.041722	0.886095	0.402401	0.357933
MSTRG.159594.1	0.015889	0.003716	0	1.09794	0.676884	0.889489
MSTRG.159606.1	0.006898	0.009587	0.005226	1.42622	1.14003	1.12737
MSTRG.159620.3	0	0.011039	0	0.919969	0.551563	0.682077
MSTRG.159630.1	0.009668	0.002712	0	0.872877	0.804195	0.539435
MSTRG.159632.1	0	0.011179	0	1.14975	0.698293	0.306268
MSTRG.159635.1	0	0.005298	0	0.641471	0.557947	0.400553
MSTRG.159678.1	0	0	0	0.951859	0.838766	1.00576
MSTRG.159680.1	0.003457	0.005878	0.025339	1.6405	0.974504	0.830183
MSTRG.159687.1	0	0	0	1.0207	0.702023	0.503327
MSTRG.159689.1	0.004818	0	0	0.705043	0.751077	0.509266
MSTRG.15982.11	0.680613	0.131466	0.40809	0	0	0.038487
MSTRG.15982.14	0.080182	0.369839	0.374679	0	0	0
MSTRG.15982.3	0.051498	0.288119	0.130534	0.018042	0	0
MSTRG.15982.9	0.176571	0.13531	0.08197	0	0	0.017024
MSTRG.15983.1	0.780107	0.671207	0.615173	0	0	0
MSTRG.159941.2	0.214601	0.033361	0.165255	0	0	0
MSTRG.159984.2	0.367127	0.287183	0.195388	0	0	0.046119
MSTRG.160164.1	0.078659	0.451911	0.192995	0	0	0
MSTRG.160164.8	0.238154	0.241204	0.062441	0.016546	0	0.012093
MSTRG.160188.1	0.512306	0.462165	0.481829	0.022251	0	0
MSTRG.160491.1	1.90583	2.00561	1.32052	0.016074	0.015198	0.016434
MSTRG.16052.2	0.118311	0.121409	0.553194	0	0	0
MSTRG.160586.1	0	0	0	0.13534	0.125264	0.055847
MSTRG.160758.1	0.062037	0.153811	0.278777	0	0.040017	0
MSTRG.160758.3	0.166469	0.16322	0.704623	0	0	0
MSTRG.160794.3	0.123525	0.258943	0.238209	0.082409	0	0.056096
MSTRG.160794.6	0.288015	0.321378	0.039294	0	0	0
MSTRG.160794.8	0.17258	0.103524	0.048458	0	0	0
MSTRG.160837.1	0.263133	0.29657	0.106333	0	0	0.147488
MSTRG.160897.1	0.119629	0.059508	0.263898	0	0	0
MSTRG.160911.20	0.03302	0.330817	0.560985	0	0	0
MSTRG.160970.1	0.138535	0.112014	0.07651	0	0	0
MSTRG.161426.1	0	0	0.026348	0.55308	0.235421	0.44418
MSTRG.161503.1	0.548933	0.922174	0.465838	0.036406	0	0.019476
MSTRG.161655.10	0.043135	0.282439	0.22163	0	0	0
MSTRG.161745.1	1.39993	0.581745	1.0816	0	0	0
MSTRG.161820.1	1.90128	0.766548	0.21168	0	0	0
MSTRG.162067.8	0	0.004898	1.9e-05	0.564762	0.28238	0.170087
MSTRG.162103.1	0	0.010705	0.004081	0.488067	0.584705	0.246912
MSTRG.162128.1	0.120002	0.305249	0.308586	0.008208	0	0
MSTRG.162128.2	0.219173	0.185818	0.17482	0.020178	0	0
MSTRG.162146.2	1.23095	1.86384	0.949666	0.007809	0.02409	0.014841
MSTRG.162146.3	1.06232	0.519706	0.478304	0	0	0
MSTRG.162146.6	0.272479	0.085014	0.249377	0	0	0
MSTRG.162148.1	0.39115	0.24195	0.191552	0	0.098072	0.101308
MSTRG.16224.16	0	0	0.046446	3.70359	3.82959	3.54604
MSTRG.162316.1	0.239131	0.19597	0.098794	0	0	0.015978
MSTRG.162437.1	1.63166	2.71369	0.970264	0	0	0
MSTRG.162437.2	0.380646	0.559314	0.444953	0.066619	0.189762	0.028061
MSTRG.162495.1	0.152294	0.358866	0.298321	0	0	0
MSTRG.162495.2	0.040834	0.139037	0.231971	0	0	0.028081
MSTRG.162495.9	0.315692	0.110071	0.075637	0	0	0
MSTRG.162545.18	0.01181	0.035191	0.014768	0.830171	1.00794	0.601891
MSTRG.162613.1	0	0	0	0.518888	0.388674	0.348446
MSTRG.16274.11	0	0	0	0.008045	0.55221	0.116747
MSTRG.16274.3	0	0	0	0.04879	0.065197	0.248351
MSTRG.16274.5	0	0	0	0.240984	0.255021	0.349831
MSTRG.16274.6	0.002657	0	0	0.450273	0.105779	0.243944
MSTRG.16274.7	0	0	0	0.173382	0.144813	0.157672
MSTRG.16274.9	0	0	0	0.094731	0.140416	0.250377
MSTRG.162771.1	0.105364	0.30193	0.219715	0	0	0.11856
MSTRG.162866.1	0.151148	0.304884	0.206416	0	0	0
MSTRG.16295.1	0.467574	0.4289	0.573842	0	0	0
MSTRG.162995.1	0.435521	0.39055	0.350208	0.109668	0.098131	0.084264
MSTRG.162995.4	0.217806	0.125899	0.290516	0	0	0
MSTRG.163241.1	1.39681	0.67345	0.798453	0	0	0.083007
MSTRG.163241.2	0.619527	0.307798	0.031123	0.036359	0.057717	0
MSTRG.163241.5	0.128971	0.173527	0.128197	0.047039	0.017032	0
MSTRG.163297.1	0.375332	0.342085	0.445712	0	0	0
MSTRG.163397.1	0	0	0	0.343393	0.113068	0.107942
MSTRG.163476.1	0.496136	0.375684	0.300435	0.064276	0	0.040367
MSTRG.163480.1	0.113845	0.103324	0.195152	0	0	0.01818
MSTRG.163618.1	0.292687	0.208583	0.261229	0.121898	0	0
MSTRG.163626.1	0.967924	0.680098	1.3442	0	0.063397	0.010282
MSTRG.163626.3	2.23284	3.17209	3.22489	0.007062	0	0
MSTRG.163626.4	1.15723	0.978354	1.42979	0	0	0
MSTRG.163626.5	2.76236	1.22209	2.50052	0	0	0
MSTRG.163741.1	0.310316	0.083929	0.195679	0.009039	0.062315	0
MSTRG.163815.1	0.252908	0.19481	0.237084	0	0	0
MSTRG.163842.13	0.099645	0.778466	0.100114	0	0	0
MSTRG.163842.14	0.434455	1.01567	0.373602	0	0	0
MSTRG.163842.20	1.26733	0.510096	0.60377	0	0	0
MSTRG.163842.8	0.328147	0.030815	0.05296	0	0	0
MSTRG.163852.1	0.527232	0.427339	0.075724	0	0	0
MSTRG.163913.1	0.153012	0.146858	0.162343	0	0.016119	0.007426
MSTRG.164203.10	3.46869	0.18071	0.379294	0	0	0
MSTRG.164203.11	0.302485	1.20728	0.540274	0	0	0.062284
MSTRG.164203.14	0.554994	0.222003	0.664361	0	0	0
MSTRG.164203.19	0.010754	0.260525	0.239542	0	0.003162	0
MSTRG.164203.21	0	0	0	0.150925	0.119705	0.23603
MSTRG.164203.3	0.40035	0.265394	0.289561	0.050699	0.010554	0.026381
MSTRG.164203.4	0.291517	0.369184	0.492313	0	0	0
MSTRG.164203.6	2.0548	2.67564	0.478696	0	0	0
MSTRG.164203.7	0.501069	0.807299	0.052097	0	0	0
MSTRG.164235.1	0.531949	0.693292	0.153202	0.077298	0	0.032649
MSTRG.164291.2	4.7224	0	2.57979	0	0	0.016086
MSTRG.164291.3	0.367698	0.037961	0.633501	0	0	0
MSTRG.164291.4	0.427506	0.452669	2.1822	0	0	0
MSTRG.164315.3	0.071378	0.095469	0.280889	0	0	0.038878
MSTRG.164429.1	0	0	0	0.082587	0.208853	0.234572
MSTRG.164457.10	0.709229	1.14031	0.299917	0.086479	0.086628	0.05107
MSTRG.164650.1	0.032006	0.143123	0.260468	0.010442	0	0.003483
MSTRG.164739.1	22.4681	12.9628	7.31185	0	0	0
MSTRG.164739.2	2.09971	1.40702	2.36611	0	0	0
MSTRG.164742.1	0.475699	0.735022	0.207537	0	0	0.02926
MSTRG.164756.1	0.166565	0.207747	0.331755	0.021079	0	0.039215
MSTRG.164788.4	0.041632	0.254843	0.484489	0	0	0
MSTRG.164846.4	0.005925	0.114171	0.216346	0.00974	0.030547	0
MSTRG.164846.9	0.310315	0.333528	0.285984	0.072937	0.012808	0.057861
MSTRG.164847.1	0.955218	0.157417	0.36873	0.023331	0.012345	0
MSTRG.164847.2	0.090539	0.422549	0.362495	0	0	0
MSTRG.164849.1	0.155597	0.273155	0.258915	0.135095	0.102472	0.030842
MSTRG.164893.3	0.194994	0.065989	0.184932	0	0	0
MSTRG.164893.5	0.03317	0.041568	0.140242	0	0	0
MSTRG.164994.2	0	0	0	0.229788	0.340218	0.166444
MSTRG.164998.6	0.036995	0	0	0.991443	0.603378	1.19599
MSTRG.165012.1	0	0	0	0.150453	0.292101	0.14459
MSTRG.16506.1	0.100163	0.302129	0.073693	0	0	0
MSTRG.165174.1	1.3922	1.3173	0.721308	0	0	0.07427
MSTRG.165202.1	0.138531	0.268148	0.139971	0	0	0.074423
MSTRG.165209.1	0.889745	0.91466	0.77594	0.137926	0.037611	0.010677
MSTRG.165211.1	0.821813	0.464146	0.683688	0	0	0.014454
MSTRG.165216.2	0.172144	0.265947	0.177577	0	0	0
MSTRG.165259.2	0.570005	0.34577	0.638862	0	0.06546	0
MSTRG.165259.5	0.267963	0.086953	0.731707	0	0	0
MSTRG.165285.2	0.000684	0	0	0.285302	0.545928	0.135021
MSTRG.165330.1	0.06222	0.22003	0.121446	0	0	0
MSTRG.165398.1	0.116709	0.153005	0.145378	0	0	0
MSTRG.165398.2	0.191191	0.113281	0.238554	0	0	0
MSTRG.165487.1	0	0	0	0.170456	0.122767	0.284231
MSTRG.165580.9	0.380271	0.085012	0.46622	0	0.055831	0
MSTRG.165660.3	1.51248	1.15744	1.02145	0.070514	0.027704	0
MSTRG.165711.1	0.132598	0.277189	0.286346	0.014493	0.04114	0
MSTRG.165711.16	0.372283	0.020031	0.266185	0	0	0
MSTRG.165711.19	0.173928	0.101796	0.033527	0	0	0.01334
MSTRG.165711.3	0.640452	0.024481	0.720772	0	0	0
MSTRG.165805.1	0	0	0	0.691209	0.512554	0.182246
MSTRG.165805.3	2.38339	0.723448	2.20201	0.013454	0	0.024931
MSTRG.165805.4	1.62254	1.04867	0.014486	0.08886	0.039829	0.065976
MSTRG.165805.8	0.058242	1.33344	0.097081	0	0	0
MSTRG.165824.1	1.77101	0.543861	1.52082	0	0	0
MSTRG.165824.2	0.5143	0.699663	0.072463	0.024127	0.051368	0.042121
MSTRG.165941.1	0	0	0	0.580892	0.206196	0.409359
MSTRG.166089.1	0.196526	0.128134	0.706945	0.019651	0.233801	0.087962
MSTRG.166226.2	0.57938	0.498078	0.469006	0	0	0
MSTRG.166226.3	0.322942	0.148979	0.185087	0	0	0.030706
MSTRG.166342.1	0.474806	0.94184	0.954255	0.020221	0	0
MSTRG.166509.1	0.109701	0.141665	0.192731	0	0	0.020722
MSTRG.166622.15	0.093986	0.149563	0.104226	0	0	0.034738
MSTRG.166622.7	0.328184	0.17329	0.272914	0	0	0
MSTRG.166681.1	0.073287	0.071497	0.271079	0	0	0
MSTRG.166681.2	0.096014	0.040482	0.274696	0.005572	0.017632	0.043922
MSTRG.166682.2	4.53094	1.03882	0.960863	0	0	0
MSTRG.166682.3	1.09721	0.931063	0.809329	0.020802	0	0.031072
MSTRG.166772.4	0.320592	0.030672	0.208064	0	0	0
MSTRG.166873.1	3.12246	2.03257	1.81198	0	0	0
MSTRG.166883.1	0.391856	0.133803	0.032417	0	0.013718	0.003712
MSTRG.166920.1	0.528804	0.391565	0.14652	0	0	0.026676
MSTRG.166920.2	0.917082	0.573767	0.453963	0	0	0
MSTRG.166920.3	0.167322	0.260506	0.272556	0	0	0
MSTRG.166920.4	0.791934	0.697564	1.00424	0	0	0
MSTRG.166920.5	0.209681	0.062717	0.127584	0	0	0
MSTRG.166920.6	0.27742	0.186255	0.331156	0	0	0
MSTRG.166920.9	0.051834	0.055801	0.253751	0	0	0
MSTRG.166956.1	0.168031	0.161479	0.622963	0	0	0
MSTRG.166957.1	0.068014	0.193984	0.453603	0	0	0
MSTRG.167041.1	0	0	0	2.80705	6.4518	3.17681
MSTRG.167055.1	2.39784	1.66125	0.802994	0	0	0
MSTRG.167055.5	0.378129	0.135214	0.49341	0	0	0
MSTRG.167055.6	0.41328	0.114405	0.128439	0	0	0
MSTRG.167055.7	0.06686	0.153556	0.517253	0	0	0
MSTRG.167055.8	0.196177	0.135525	0.352902	0	0	0.077982
MSTRG.167055.9	0.182503	0.179008	0.265955	0	0	0
MSTRG.167085.2	0.167741	0.202026	0.058346	0	0	0
MSTRG.167111.4	0.092916	0.065876	0.173149	0	0	0
MSTRG.167161.1	0.210164	0.244513	0.285306	0	0	0
MSTRG.167200.1	1.15522	0.768229	0.799148	0.033443	0	0
MSTRG.167219.10	0.697548	0.246898	0.10142	0.014001	0.012605	0
MSTRG.167219.11	0.333911	0.237975	0.045691	0.0094	0	0
MSTRG.167219.17	0.11279	0.137226	0.440402	0	0	0
MSTRG.167219.18	1.78553	1.56316	0.081334	0	0	0
MSTRG.167219.19	0.879471	0.594865	0.270401	0	0	0
MSTRG.167219.20	0.384425	0.396155	0.056246	0	0	0
MSTRG.167219.27	0.3712	0.217251	0.476006	0	0	0
MSTRG.167219.28	0.281014	0.278443	0.096448	0	0	0
MSTRG.167219.3	0.288043	0.21764	0.151489	0	0	0
MSTRG.167219.36	0	0.144541	0.187335	0	0.059107	0
MSTRG.167219.6	0.06303	0.028403	0.228588	0	0	0
MSTRG.16729.1	0.115023	0.381099	0.653428	0.022101	0	0.026925
MSTRG.16729.2	0.042275	0.113747	0.21321	0	0	0
MSTRG.167613.1	0.54289	2.0389	1.09536	0	0	0
MSTRG.167983.1	0.533101	1.15079	1.26774	0.0241	0.051189	0.032212
MSTRG.167989.1	0.464805	0.271508	0.25742	0	0	0
MSTRG.168098.1	0.121932	0.142865	0.182465	0	0	0
MSTRG.168099.1	0.047925	0.158273	0.101372	0.01017	0	0.007102
MSTRG.168099.2	0.031835	0.46639	0.240124	0	0	0
MSTRG.168099.4	0.022614	0.07313	0.470516	0	0	0
MSTRG.168099.6	0.218336	0.202042	0.074691	0	0	0
MSTRG.168282.1	0	0	0	0.237525	0.728447	0.239175
MSTRG.16842.1	0.086493	0.03602	0.351864	0.021583	0	0
MSTRG.168465.1	5.6249	11.3148	1.75258	0	0.047688	0.043811
MSTRG.168567.1	0.131358	0.380608	0.815114	0	0	0
MSTRG.168575.1	0.030455	0.121942	0.290326	0	0	0.056769
MSTRG.168673.10	1.21577	1.29442	0.907314	0.003866	0.018227	0.014403
MSTRG.168673.11	0.423214	0.303692	0.27023	0	0	0
MSTRG.168673.14	0.640344	0.940268	0.698923	0.051089	0	0.026884
MSTRG.168673.15	1.46192	1.74299	0.97623	0	0.008838	0
MSTRG.168673.9	0.231424	0.336427	0.018016	0.011011	0	0.047091
MSTRG.168774.1	1.62146	2.37805	1.31898	0	0	0
MSTRG.168774.10	0.581919	1.07524	1.5092	0	0	0
MSTRG.168774.11	0.094881	2.02058	2.40406	0.060101	0	0
MSTRG.168774.2	0.736182	1.52124	0.667589	0	0	0
MSTRG.168774.5	0.207424	0.215345	0.287859	0	0	0
MSTRG.168774.6	1.92425	1.88686	1.34683	0	0	0
MSTRG.168774.7	0.589787	0.473887	1.90568	0	0	0
MSTRG.168774.8	0.820594	0.086137	0.260384	0	0	0
MSTRG.168774.9	0.539996	0.358538	0.896584	0	0	0
MSTRG.168787.1	0.139848	0.14319	0.116242	0	0.021477	0.07248
MSTRG.168821.1	0.988786	0.281962	0.699017	0	0	0.027845
MSTRG.168821.13	0.517035	0.431029	0.289229	0	0	0
MSTRG.168821.6	0.706835	0.205648	0.226948	0.009323	0.004587	0.01248
MSTRG.168821.8	0.041304	0.07611	0.165824	0	0	0
MSTRG.168863.1	0.264048	0.174243	0.210012	0	0	0
MSTRG.168863.2	0.200428	0.330069	0.310558	0	0	0
MSTRG.168900.1	1.94722	3.07279	1.40276	0	0	0
MSTRG.168919.4	0.61398	0.500856	0.915289	0	0	0
MSTRG.168949.1	0.600942	0.167405	0.639905	0	0	0
MSTRG.169175.2	1.08347	1.23517	0.781222	0	0	0.031049
MSTRG.169339.1	0.197058	0.188246	0.184593	0	0	0
MSTRG.169342.1	0.281759	0.08115	0.346241	0	0	0
MSTRG.169342.2	0.168256	0.20387	0.082739	0	0.032916	0
MSTRG.169342.3	0.099331	0.064342	0.391256	0	0	0
MSTRG.169364.1	0.139056	0.189852	0.10047	0	0	0
MSTRG.169379.1	0.736079	1.11285	0.730242	0	0	0
MSTRG.169379.2	1.99663	2.19773	1.06201	0	0	0
MSTRG.169498.1	0	0.008522	0	0.293429	0.236315	0.080481
MSTRG.169516.1	0.05298	0.036365	0.22279	0.030896	0	0
MSTRG.169848.1	0	0	0	0.217111	0.167265	0.139376
MSTRG.169971.1	0.414355	0.250571	0.66485	0	0	0
MSTRG.169989.1	9.74736	6.23333	11.0662	0	0	0
MSTRG.169989.2	4.61826	3.14805	3.4823	0	0	0
MSTRG.169989.3	3.18876	1.80026	1.93205	0	0	0
MSTRG.169989.4	1.2722	0.387951	0.126823	0	0	0
MSTRG.169989.5	0.37766	0.29638	0.053548	0	0	0.03894
MSTRG.169989.6	1.26625	1.20615	0.258652	0	0	0
MSTRG.170080.1	2.36566	2.3438	1.4907	0	0	0
MSTRG.170080.2	1.35134	1.35984	0.316726	0	0.010735	0.006961
MSTRG.170080.3	0.347013	0.643728	0.298749	0	0	0
MSTRG.170184.1	0	0	0	0.662226	0.186081	0.27834
MSTRG.170331.1	0.087473	0.268626	0.183318	0	0	0
MSTRG.170462.1	1.98697	1.97029	1.9349	0.015735	0	0.009126
MSTRG.170765.1	0.173238	0.121281	0.212066	0.034953	0.042859	0.044676
MSTRG.170784.3	0.144305	0.286575	0.109058	0	0.020798	0.059136
MSTRG.170817.1	0.053019	0.16068	0.376518	0	0	0
MSTRG.171014.1	47.5166	38.0989	54.1501	0.264701	0.449293	0.531294
MSTRG.171055.1	1.6259	1.64635	2.00477	0	2.75277	0.017579
MSTRG.171055.4	1.03418	1.20693	1.51331	0	0	0
MSTRG.171161.4	0.577912	1.65698	0.190841	0	0	0
MSTRG.171177.1	1.58251	2.52478	0.736276	0	0	0
MSTRG.171223.1	0.28486	1.07702	0.466752	0	0	0
MSTRG.171239.4	0.164468	0.208681	0.187911	0	0.025426	0.047006
MSTRG.171239.6	0.132302	0.144702	0.303708	0.040479	0.014475	0.070731
MSTRG.171298.2	0.218304	0.203316	0.202097	0	0.034542	0
MSTRG.171390.1	0.931413	0.694204	0.284055	0	0.124704	0
MSTRG.171392.3	0.218715	0.127634	0.060506	0	0.013856	0
MSTRG.171488.1	0.698718	0.976977	1.57742	0	0	0
MSTRG.171488.2	0.306198	0.213937	0.136943	0	0	0
MSTRG.171488.3	0.085744	0.208543	0.140383	0	0	0
MSTRG.171531.1	0.027784	0.106683	0.348383	0.000445	0.100179	0
MSTRG.171640.1	0.126553	0.095091	0.213118	0	0.028302	0
MSTRG.171756.4	0.155551	0.552764	0.677609	0.236034	0.10959	0.083974
MSTRG.171790.1	2.73692	1.02424	10.3497	0	0.608103	0.345219
MSTRG.171790.2	7.38978	1.82713	4.61225	0.495382	0	0
MSTRG.172004.1	0.431437	0.340301	0.487201	0.14161	0.006699	0.003115
MSTRG.172053.1	0.110884	0.071827	0.149972	0.031232	0.023633	0
MSTRG.17208.1	0	0	0	0.208956	0.104326	0.10687
MSTRG.172190.1	0.095283	0.070268	0.274467	0	0	0.010681
MSTRG.172216.1	0.187824	0.195506	0.059724	0	0	0.104436
MSTRG.172227.1	0.232445	0.130981	0.067842	0.041566	0.065107	0
MSTRG.172272.6	1.4005	1.38482	0.451537	0	0	0
MSTRG.172272.7	0.753345	0.567506	0.271013	0	0	0
MSTRG.1724.1	0.171156	0.22481	0.195594	0	0	0
MSTRG.172546.1	25.8887	17.7638	26.8473	0	0	0.011652
MSTRG.172546.2	8.02025	45.3526	10.3906	0.052479	0.026165	0.037626
MSTRG.172933.4	0.585313	0.696011	0.643507	0	0	0
MSTRG.172950.7	2.42578	4.32743	2.29295	0	0	0.19494
MSTRG.173177.1	0.263866	0.470001	0.594457	0.090552	0.29035	0.172606
MSTRG.173255.2	0.258177	0.157357	0.087423	0	0	0
MSTRG.173512.1	0.20333	0.276823	0.655554	0.006118	0	0
MSTRG.173512.10	1.19164	2.05428	3.31415	0.011315	0	0
MSTRG.173512.11	2.08563	1.08109	0.527778	0	0	0
MSTRG.173512.12	0.422435	0.989542	0.622032	0	0	0
MSTRG.173512.2	0.008155	0.329387	0.530345	0	0	0
MSTRG.173512.5	0.109357	0.063586	0.141395	0	0	0
MSTRG.173512.6	0.221848	0.13255	0.276223	0	0	0
MSTRG.173512.7	3.85796	1.31397	1.74562	0	0	0
MSTRG.173512.8	2.05589	0.514517	1.17205	0	0	0
MSTRG.173598.1	0.091602	0.046405	0.23697	0	0	0
MSTRG.173622.1	1.21061	1.17604	0.732823	0	0	0
MSTRG.173702.1	0	0	0	0.134718	0.26612	0.073628
MSTRG.173746.1	1.22185	0.921164	2.00497	0	0	0
MSTRG.173746.2	0.11835	0.403767	0.562054	0.011752	0.012564	0
MSTRG.173954.7	0	0	0	0.122277	0.247293	0.142598
MSTRG.173999.4	0.017736	0.012578	0	0.362562	0.322291	0.489239
MSTRG.174039.1	0.157363	0.117648	0.189598	0.061078	0	0
MSTRG.1741.1	0.074264	0.11084	0.283739	0.069714	0.012758	0.022481
MSTRG.1741.2	0.219605	0.518067	0.215435	0.147318	0.062513	0.080429
MSTRG.17413.1	0.159679	0.271429	0.191397	0.012214	0	0.006831
MSTRG.17413.2	0.218625	0.03639	0.195179	0	0	0
MSTRG.174150.1	0.051096	0.140503	0.104788	0	0.010216	0
MSTRG.174191.1	0.209915	0.099178	0.12543	0	0	0
MSTRG.174228.1	0.797903	0.203968	0.908579	0	0	0
MSTRG.174245.10	0.550922	0.273163	0.038211	0	0.036701	0
MSTRG.174245.18	5e-06	0.008916	0.001284	0.647435	0.821043	0.190485
MSTRG.174245.3	0.381044	0.49289	0.282197	0	0.08737	0
MSTRG.174573.3	0	0.059327	0.003994	0.612953	0.477727	1.14495
MSTRG.174692.2	0.734412	0.756465	0.547026	0	0	0
MSTRG.174823.11	0.125743	0.119186	0.16064	0.039297	0.052676	0
MSTRG.174851.3	0.088785	0.047563	0.127896	0	0	0
MSTRG.174949.1	0	0	0	0.789928	2.42472	5.69332
MSTRG.175075.1	0	0	0	0.731012	0.179347	0.18732
MSTRG.175084.6	0.254989	0.219402	0.330645	0	0.009238	0
MSTRG.175084.7	0.080571	0.125897	0.295439	0	0.047422	0
MSTRG.175092.1	1.25811	2.1248	1.74692	0	0	0.008947
MSTRG.175092.2	1.16447	2.28303	0.919027	0	0	0
MSTRG.175092.3	1.73229	0.996813	1.40576	0	0	0.049938
MSTRG.175104.1	0.213312	0.340481	0.113236	0	0	0.053917
MSTRG.175169.1	0.038817	0.095272	0.199477	0	0.034899	0.018031
MSTRG.175355.1	0.228883	0.185991	0.032437	0	0	0
MSTRG.175379.1	0	0	0	0.167993	0.156805	0.137281
MSTRG.175398.2	0	0	0	1.91967	0.183529	0.216141
MSTRG.175398.5	0	0	0	0.931208	0.913476	0.485002
MSTRG.175557.1	0.005404	0.002804	0	1.12393	1.28926	1.03953
MSTRG.175559.26	2.1e-05	0.009432	0.00557	1.48643	1.73016	1.94899
MSTRG.175559.34	0.049614	0.009988	0.012469	2.23826	3.01277	2.56647
MSTRG.175559.36	0	0.008961	0	1.35178	1.96247	0.987809
MSTRG.175559.37	0	0	0.003657	0.711774	1.59344	0.34475
MSTRG.175565.2	0	0	0	0.397827	0.181494	0.3376
MSTRG.175566.1	0	0	0	1.39161	1.42945	1.01567
MSTRG.175570.1	0.007834	0.01027	0.013746	2.6535	5.25628	2.53696
MSTRG.175570.2	0	0	0	1.54177	0.097239	0.992334
MSTRG.175574.1	0.032507	0.002805	0.004533	4.09324	0.56713	2.92313
MSTRG.175574.2	0	0	0	0.62762	1.82023	1.95475
MSTRG.175589.1	0.006766	0.001675	0.01313	1.96262	2.6976	1.79363
MSTRG.175598.1	0	0.00535	0	0.925288	0.763696	0.728037
MSTRG.175599.1	0	0	0	0.464395	0.226188	0.529614
MSTRG.175601.1	0	0	0	0.358775	0.347803	0.492432
MSTRG.175603.1	0	0	0	1.04095	2.65515	1.01665
MSTRG.175603.2	0.01232	0.005014	0.004032	1.59724	0	0.895968
MSTRG.175604.1	0	0	0.005381	1.7875	2.07607	1.36782
MSTRG.175604.2	0.001453	0.021387	0.00278	0.608362	0.249876	0.301031
MSTRG.175606.1	0.004904	0	0	1.5762	0.070841	0.430466
MSTRG.175606.2	0	0	0	0.444505	1.40167	0.941181
MSTRG.17567.1	0.086509	0.148305	0.056529	0	0	0
MSTRG.175671.1	0	0	0.012299	0.490672	0.080873	0.34165
MSTRG.175873.14	5.7e-05	0.213392	0.287239	0	0	0.067792
MSTRG.175901.1	0.961455	1.08802	0.407994	0.02167	0.04103	0.052921
MSTRG.175917.15	0	0	0	0.262514	0.142817	0.285469
MSTRG.175932.3	0.027801	0.133939	0.294894	0	0	0.01877
MSTRG.176063.16	0.010424	0.026761	0.006831	0.273686	0.405979	0.404127
MSTRG.176063.3	0	0.000901	0	0.475642	0.818643	0.699493
MSTRG.176070.1	0.274351	0.482148	0.335019	0	0	0.12963
MSTRG.176081.1	0.028361	0.035205	0.056241	1.10404	1.11868	0.485179
MSTRG.176083.1	0	0.012101	0.03253	0.351267	0.521133	0.390763
MSTRG.176087.1	0.029208	0.031089	0.03365	0.748518	0.94095	0.945131
MSTRG.176096.1	0.008267	0.006753	0.026957	0.684148	0.377212	0.273764
MSTRG.176096.2	0	0	0	0.03493	0.570644	0.164913
MSTRG.176103.2	0	0.030713	0.021348	0.46148	0.823008	0.458299
MSTRG.176108.1	0.015657	0.010273	0.012566	0.46595	0.562434	0.501745
MSTRG.176111.1	0.004051	0.012205	0.007901	0.798262	0.703813	0.638671
MSTRG.176163.21	0.124865	0.040058	0.29238	0.070731	0	0
MSTRG.176228.1	0.891127	0.483854	0.471423	0	0	0
MSTRG.176276.1	0.369639	0.086006	0.093123	0	0	0
MSTRG.17630.19	13.6683	15.0066	13.4905	0.755163	0.660151	0.748489
MSTRG.176346.1	0	0	0	0.318862	0.618073	0.272083
MSTRG.176348.4	0	0	0	0.334369	0.187796	0.160426
MSTRG.176416.12	1.26562	1.58682	0.921465	0.039061	0.101365	0.099546
MSTRG.176710.1	0.686268	0.101146	0.635791	0.186873	0.08409	0.094367
MSTRG.17700.1	4.25321	2.25748	2.43872	0	0	0.03168
MSTRG.177070.1	0.442831	0.620554	0.239429	0.006093	0	0
MSTRG.177070.2	0.181818	0.201464	0.157155	0	0	0
MSTRG.177072.1	0.925803	1.0875	0.757223	0	0	0.008093
MSTRG.177072.2	0.911328	0.582112	0.411597	0	0	0
MSTRG.177223.1	0.264273	0.304259	0.079237	0	0	0
MSTRG.177369.11	0.227677	0.410349	0.089768	0	0	0
MSTRG.177369.9	1.12866	1.04485	1.44161	0.077571	0.029412	0.061907
MSTRG.177419.1	0.478773	0.450902	0.669119	0	0.027521	0
MSTRG.177419.2	0.140731	0.201108	0.058209	0	0	0
MSTRG.17742.2	0	0	0	0.384861	0.370811	0.192198
MSTRG.177428.1	0.028281	0.027188	0.364222	0	0	0
MSTRG.177503.1	1.17669	1.84454	0.68469	0	0	0
MSTRG.177518.1	0.876606	1.90638	0.591281	0	0	0
MSTRG.17764.1	0	0.027825	0	8.22702	11.6875	9.72196
MSTRG.17764.2	0	0	0.013974	12.086	20.2199	40.7666
MSTRG.17764.5	0	0	0	3.4061	6.62474	24.6899
MSTRG.177749.1	0	0	0	0.439755	0.853391	1.97247
MSTRG.177891.2	0	0	0.000127	0.158704	0.208084	0.305905
MSTRG.17799.3	0.174019	0.176311	0.043038	0	0	0.017661
MSTRG.178037.5	18.2623	4.62911	0.59944	0	0	0
MSTRG.178065.1	1.08403	0.633076	0.306258	0	0	0.076485
MSTRG.178313.1	0.073484	0.284437	0.162383	0	0	0.051938
MSTRG.178338.1	0.303367	0.046738	0.24414	0	0	0
MSTRG.178674.1	0.447896	0.322028	0.436618	0.044582	0.054567	0.084623
MSTRG.178715.10	0.199042	0.139358	0.202335	0	0	0
MSTRG.178794.11	0.186839	0.135065	0.321901	0	0	0
MSTRG.178794.12	0.301432	0.252546	0.08413	0	0	0
MSTRG.178794.6	0.506337	0.518407	0.499168	0	0	0
MSTRG.178794.9	0.012586	0.117315	0.223807	0	0.02154	0
MSTRG.178865.2	0.092061	0.3057	0.111989	0.021374	0	0.023712
MSTRG.179052.1	0.092605	0.139628	0.133508	0	0	0.028701
MSTRG.17912.1	0.506356	0.788441	0.77294	0.064653	0.004293	0.186224
MSTRG.17912.2	0.592605	0.478834	0.22286	0.078005	0.062998	0.085601
MSTRG.17912.3	0.234458	0.141723	0.241264	0.019691	0.053387	0.022678
MSTRG.179131.1	0.693369	0.133362	0.241563	0	0	0
MSTRG.179430.1	2.4556	0.988447	1.2569	0	0	0
MSTRG.179431.1	0.917743	0.537354	0.73022	0	0	0
MSTRG.17950.1	0.733454	1.2894	0.316977	0	0	0.025528
MSTRG.17950.2	0.299024	0.430318	0.153689	0	0.028632	0
MSTRG.179678.14	0.144066	0.050657	0.514816	0	0	0
MSTRG.179784.1	0.155271	0.140023	0.468022	0	0	0
MSTRG.179784.2	0.160094	0.247472	0.278876	0	0	0
MSTRG.179784.3	0.147852	0.037944	0.042593	0	0	0
MSTRG.179861.4	0.110216	0.358994	0.334112	0	0	0
MSTRG.179861.5	0.480091	0.195957	0.100491	0	0	0
MSTRG.179943.1	1.18105	1.90633	1.51049	0	0	0
MSTRG.180029.1	0.838853	0.403003	1.53876	0	0.009876	0
MSTRG.180029.2	0.369772	0.159387	0.558627	0.043041	0	0
MSTRG.180029.3	0.436793	0.051943	0.356924	0	0	0
MSTRG.180102.1	0.709842	0.55209	2.64225	0.030665	0	0.013339
MSTRG.180102.2	0.35289	0.214548	1.04492	0	0	0
MSTRG.180277.1	0.444768	0.60177	0.061877	0	0	0
MSTRG.180448.2	0.382964	0.023806	0.38522	0	0	0
MSTRG.180448.3	0.123917	0.127355	0.266935	0	0	0
MSTRG.180448.5	0.043223	0.150275	0.088801	0	0	0
MSTRG.180581.1	0	0.219353	0.47784	0	0	0.015757
MSTRG.180611.1	2.37097	1.473	2.33103	0	0	0
MSTRG.180611.2	0.12598	0.334476	1.80987	0	0	0
MSTRG.180611.3	0.191483	0.346643	0.121167	0	0	0
MSTRG.180756.1	0.322624	0.135575	0.154251	0	0	0
MSTRG.180989.1	0.004688	0.005861	0	0.758836	0.501266	0.215887
MSTRG.181030.1	0	0.015269	0.017518	0.418699	0.369301	0.318963
MSTRG.181068.1	0.148999	0.07246	0.19002	0	0	0
MSTRG.181125.1	0	0	0	0.135772	0.135445	0.31928
MSTRG.181179.2	0	0.008581	0	0.166461	0.219677	0.212762
MSTRG.18123.1	0	0	0	0.11483	0.378301	0.217645
MSTRG.18134.10	0.195509	0.099632	0.227413	0	0	0
MSTRG.18134.13	0.213957	0.292079	0.33179	0	0	0
MSTRG.18134.18	0.46653	0.956778	0.332485	0	0	0
MSTRG.18134.3	0.175899	0.239772	0.058813	0	0	0
MSTRG.18134.4	0.535093	0.14958	0.817471	0	0	0
MSTRG.18134.5	0.749958	0.069828	0.272525	0	0	0
MSTRG.18134.7	0.237908	0.072838	0.285001	0	0	0
MSTRG.18134.8	0.323241	0.136635	0.570498	0	0	0
MSTRG.18134.9	0.432206	0.02511	0.356905	0	0	0
MSTRG.181374.1	0	0	0	0.238751	0.188286	0.05121
MSTRG.181377.1	0	0	0	0.180923	0.096059	0.085081
MSTRG.181432.1	0.290779	0.055545	0.113728	0	0	0.007114
MSTRG.181545.3	0.481436	0.34889	0.765866	0	0	0.008848
MSTRG.181549.1	0.249106	0.160538	0.111811	0	0	0.023548
MSTRG.181863.1	0.179772	0.233556	0.144219	0	0	0
MSTRG.181875.11	0.125727	0.249929	0.520978	0	0	0
MSTRG.181875.3	0.598716	0.439482	0.544256	0	0	0
MSTRG.181875.4	1.19269	1.12068	0.729158	0	0	0
MSTRG.181875.7	0.292997	0.206695	0.739808	0	0	0
MSTRG.181875.9	0.326498	0.474555	0.494073	0	0	0
MSTRG.18196.2	0.209856	0.177237	0.071206	0	0	0
MSTRG.181964.1	0.106716	0.034537	0.202338	0	0.039341	0
MSTRG.181991.1	0.259001	0.070594	0.135869	0.032927	0	0
MSTRG.182087.2	1.33543	2.35183	1.60594	0	0.009001	0
MSTRG.182087.3	0.041225	0.210352	0.044862	0	0	0
MSTRG.182087.6	0.672545	0.733682	1.32452	0	0	0
MSTRG.182087.7	0.72305	0.728827	1.2952	0	0	0.065489
MSTRG.182087.8	0.675813	0.51816	0.645413	0	0	0
MSTRG.182210.1	0.536179	0.514965	0.372854	0	0	0
MSTRG.182285.1	0.370898	0.174801	0.331783	0.059824	0	0
MSTRG.182285.2	0.156297	0.126759	0.044082	0.026314	0	0
MSTRG.18235.1	0.396642	0.238064	0.29783	0	0	0.018292
MSTRG.182387.1	0	0	0	0.411838	0.107825	0.14973
MSTRG.182872.2	0.064533	0.345996	0.717368	0.006452	0.00507	0.008419
MSTRG.183001.1	0.141708	0.120009	0.426352	0	0	0.049843
MSTRG.18306.1	0.225944	0.183569	0.214323	0.062702	0.108711	0.022231
MSTRG.18306.5	1.04335	1.17801	0.679124	0	0	0
MSTRG.183103.1	2.00063	1.0936	3.94806	0	0	0.008121
MSTRG.183309.1	0.212314	0	0.477156	0	0	0.033544
MSTRG.18339.20	0.132688	0.019232	0.256253	0	0	0
MSTRG.18339.25	0.123022	0.205329	0.530019	0	0	0.01159
MSTRG.18339.26	0.177348	0.288676	0.272793	0	0	0
MSTRG.18339.8	0.301645	0.075631	0.133002	0	0.01068	0
MSTRG.183393.1	0.554483	0.440144	1.20415	0	0	0
MSTRG.183393.2	0.036168	0.195404	0.414627	0	0.00048	0
MSTRG.183393.3	0.418347	0.197159	0.475813	0	0	0
MSTRG.183605.1	0	0	0	0.332519	0.057406	0.820598
MSTRG.183617.1	0	0	0	0.140309	0.120906	0.494927
MSTRG.183637.10	0.006336	0.117936	0.291628	0.013794	0	0.008825
MSTRG.183651.1	0.012948	0.023226	0	0.381142	0.186933	0.439137
MSTRG.183654.1	0	0.001557	0	0.147749	0.190421	0.334421
MSTRG.184059.2	0.170212	0.116088	0.370175	0	0	0
MSTRG.184059.3	0.421695	0.333579	0.452706	0	0	0
MSTRG.184419.1	0.418034	0.285909	0.349894	0	0	0
MSTRG.184419.2	0.815168	0.389542	0.203542	0	0	0
MSTRG.18450.1	0.17459	0.387326	0.333159	0.010188	0	0
MSTRG.184675.1	2.10821	2.64317	1.08373	0	0	0
MSTRG.184836.1	0.225914	0.500474	0.128156	0.030643	0	0.033929
MSTRG.184992.6	0	0	0	0.305926	0.687028	0.08794
MSTRG.185033.6	0	0	0.00335	0.1175	0.166466	0.346351
MSTRG.185609.15	0	0	0	0.906477	0.044586	0.216727
MSTRG.185609.16	2.98406	6.42185	2.26772	0	0	0
MSTRG.185615.1	0.267796	0.118105	0.059366	0	0	0.011086
MSTRG.185620.1	0.017262	0.038847	0.012118	0.589167	0.713612	0.321412
MSTRG.185661.1	0.006127	0.006475	0.007405	0.472005	0.427958	0.118189
MSTRG.185694.1	1.32095	2.10123	1.59309	0	0	0
MSTRG.185694.2	0.077707	0.555797	0.080199	0	0	0
MSTRG.185694.3	0.07574	0.526815	0.222099	0	0	0
MSTRG.185758.2	0.135396	5.32492	3.08921	0	0	0
MSTRG.185790.1	0.015846	0.003296	0	0.301721	0.441552	0.222329
MSTRG.185871.2	0	0	0	0.170934	0.066744	0.388167
MSTRG.185963.1	0.494097	0.833594	1.48663	0	0	0
MSTRG.185963.2	0.738488	1.31455	0	0.013407	0.0105	0.015053
MSTRG.186000.1	0.07346	0.660813	0.14431	0	0	0
MSTRG.186000.2	0.064509	0.221885	0.173133	0	0	0
MSTRG.186012.1	0.588676	0.726549	0.895984	0.115268	0	0.101312
MSTRG.186021.1	0.230716	0.479063	0.528947	0	0	0
MSTRG.186130.1	0.279794	0.053424	0.119403	0	0	0.028374
MSTRG.186133.1	0.123408	0.481788	0.190373	0	0	0.004021
MSTRG.186134.1	0.942366	0.336435	0.601841	0	0.102784	0
MSTRG.18629.15	1.7434	1.9493	1.05906	0	0	0
MSTRG.18629.20	1.52878	0.872641	1.42677	0	0	0
MSTRG.18629.21	2.99172	5.59832	2.85983	0	0	0
MSTRG.18629.22	1.46119	0.203918	3.32366	0	0	0
MSTRG.18629.23	1.49407	4.00701	1.0341	0	0	0
MSTRG.18629.24	2.14686	0.303033	1.42278	0.018604	0.020279	0.02234
MSTRG.18629.26	0.897292	1.03941	1.06123	0	0	0
MSTRG.18629.29	2.15231	3.07639	1.74325	0	0	0
MSTRG.18629.30	0.848613	0.915908	1.36883	0.011441	0	0.033255
MSTRG.18629.31	0.121313	0.292442	0.558324	0	0	0
MSTRG.186299.1	26.271	28.4386	19.101	0	0	0
MSTRG.186299.2	5.81909	3.2927	1.26292	0.022989	0	0.119638
MSTRG.186299.3	3.98496	4.85267	1.57283	0	0	0
MSTRG.186299.4	0.567642	0.153668	0.161297	0	0	0
MSTRG.186308.1	0.512954	0.902732	0.067972	0	0	0
MSTRG.186308.2	0.865922	0.086067	1.68838	0.039576	0.008454	0.051854
MSTRG.186329.1	0.095513	0.126394	0.120794	0	0.069439	0
MSTRG.186465.1	0.574364	0.439174	0.013587	0	0	0.069074
MSTRG.186465.2	0.152489	0.563455	0.438882	0.014311	0.022491	0.071009
MSTRG.186608.1	0.175401	0.127726	0.060436	0	0.030577	0
MSTRG.186628.2	0.474436	0.285833	0.27672	0.039985	0.047168	0.01874
MSTRG.186628.3	0.082496	0.147532	0.204883	0	0	0
MSTRG.18677.1	0.150099	0.177347	0.096541	0.006865	0	0.006363
MSTRG.186886.29	0.380692	0.097044	0.582295	0.156868	0.041799	0
MSTRG.186886.30	1.1036	0.945043	0.732468	0.384493	0.351867	0.19325
MSTRG.18708.1	0.165657	0.189385	0.043066	0	0	0
MSTRG.18708.2	0.226626	0.067033	0.077899	0	0	0
MSTRG.187094.2	0.006873	0.035682	0	0.326818	0.253604	0.436258
MSTRG.187105.2	0.611758	0.29189	0.788804	0	0	0
MSTRG.187105.4	0.547922	0.208087	1.2909	0	0.124049	0.103006
MSTRG.187105.5	0.703651	0.403314	0.938179	0	0	0
MSTRG.187105.8	0.213721	0.170935	0.168014	0	0	0
MSTRG.187131.1	0.839577	0.952626	0.793233	0	0	0.211236
MSTRG.187131.2	0.120824	0.508989	0.168453	0	0.10542	0
MSTRG.187131.3	0.528557	0.407536	0.241541	0	0.006393	0.005992
MSTRG.187142.6	0.554559	0.08125	0.247908	0	0.072417	0.012972
MSTRG.18733.4	0.700141	0.836468	0.783092	0.124007	0.071028	0.022086
MSTRG.18738.1	0.168337	0.243723	0.346911	0.095766	0	0
MSTRG.187519.1	1.01073	0.887105	0.551578	0	0	0
MSTRG.187602.4	0.07606	0.167774	0.101118	0	0	0
MSTRG.187602.5	0.911713	0.729812	0.462016	0	0.021979	0
MSTRG.187821.1	0.82732	0.173276	0.444422	0	0	0
MSTRG.187821.3	0.099876	0.683905	0.339657	0	0	0
MSTRG.18799.1	0.289545	0.218406	0.246021	0	0	0
MSTRG.188044.2	1.09636	1.01669	8.4e-05	0	0.024401	0.05553
MSTRG.188220.10	0.081914	0.167742	0.045605	0	0	0
MSTRG.188220.11	0.671491	1.17817	0.464264	0.001686	0	0.004401
MSTRG.188220.12	1.06399	0.721882	0.528298	0.029892	0	0.013544
MSTRG.188220.14	0.059271	0.051289	0.255139	0	0	0
MSTRG.188220.7	0.135081	0.048214	0.48749	0.004047	0.022633	0
MSTRG.188278.1	0.431348	0.083444	0.409123	0.017461	0	0.012817
MSTRG.188348.1	0	0	0	0.266235	0.210044	0.15798
MSTRG.188353.1	0.035045	0.561688	0.364584	0	0	0
MSTRG.188353.2	0.069856	0.497124	0.103047	0	0	0
MSTRG.188436.1	1.8592	5.44383	1.60997	0	0	0
MSTRG.188487.1	1.35638	0.766317	0.358003	0	0	0
MSTRG.18863.1	0.111746	0.148804	0.194627	0.027107	0.095486	0
MSTRG.188645.2	0.298421	0.306547	0.084695	0	0	0
MSTRG.188645.9	0.466823	0.110945	0.263633	0	0	0
MSTRG.188737.1	1.02519	4.12002	5.14168	0	0	0
MSTRG.188737.2	0.871681	1.06417	0.876155	0	0	0
MSTRG.188741.1	0.261071	0.267124	0.230008	0	0	0
MSTRG.188782.1	0.42644	0.212505	0.091993	0.02837	0	0.026843
MSTRG.188811.1	0.266115	0.307528	0.27456	0	0	0
MSTRG.188817.3	0.580772	0.409961	0.447407	0.013804	0	0.014083
MSTRG.188847.7	0.023717	0.009285	0	0.368893	0.244455	0.338275
MSTRG.188847.9	0.068696	0.324245	0.437373	0	0.153476	0
MSTRG.188960.1	0	0	0	0.192578	0.448362	0.125306
MSTRG.189014.2	0.16866	9.10201	28.356	0.153596	0.020112	0
MSTRG.189020.1	1.74533	1.81936	2.37824	0	0	0
MSTRG.189020.2	0.757708	0.887772	0.429252	0	0	0
MSTRG.189020.4	0.402185	0.181692	0.092303	0	0	0
MSTRG.189181.2	0.087623	0.315612	0.350483	0	0	0.020696
MSTRG.189181.3	0.221299	0.314281	0.0725	0	0	0
MSTRG.189181.4	0.254545	0.210649	0.086213	0	0	0
MSTRG.189258.1	0.098133	0.009548	0.128111	5.06882	6.06968	4.2905
MSTRG.189273.1	5.1619	5.12672	7.14765	0	0	0
MSTRG.189313.10	0.348568	0.160938	0.36844	0	0.008836	0
MSTRG.189471.2	0.10457	0.019	0.255231	0.020821	0.016694	0
MSTRG.189498.2	5.33087	4.7699	1.27377	0	0	0.033583
MSTRG.189498.4	0.862861	0.357601	0.902486	0	0	0
MSTRG.189498.5	0.585821	1.61859	0.618688	0	0	0
MSTRG.189498.7	1.66252	0.914284	0.860823	0	0	0
MSTRG.189498.8	0.106651	0.480609	0.774001	0	0	0
MSTRG.18951.2	0.149803	0.04702	0.091256	0	0	0
MSTRG.189582.1	0.349831	0.205012	0.098559	0	0	0
MSTRG.189582.2	0.277774	0.076715	0.393167	0	0	0
MSTRG.189582.5	0.42796	0.098839	0.05641	0	0	0
MSTRG.189582.6	0.051518	0.163512	0.278605	0	0	0.132885
MSTRG.189870.1	1.42033	0.60838	1.00138	0.137875	0.159382	0.177512
MSTRG.190014.1	0.886484	1.57425	0.629655	0.150566	0.06785	0.170508
MSTRG.190057.3	0.521629	2.01183	0.383263	0.008454	0.066497	0.055032
MSTRG.190112.1	1.75427	1.15077	2.4185	0.116527	0	0.007857
MSTRG.190190.2	0.669654	0.323676	0.056327	0	0	0.038489
MSTRG.190199.1	1.12618	2.26846	1.89098	0.033958	0	0.014413
MSTRG.190331.1	0	0	0	0.153794	0.142664	0.339998
MSTRG.190339.1	0	0.005564	0	0.10695	0.151373	0.241396
MSTRG.190345.1	0	0	0	0.321539	0.285053	0.458717
MSTRG.190398.1	0.548236	0.151919	0.296952	0.071138	0.040479	0.020768
MSTRG.190558.1	0.146831	0.43199	0.388208	0.092732	0	0.063864
MSTRG.190567.2	0.154875	0.16509	0.198905	0.027905	0.009841	0
MSTRG.190567.3	0.046168	0.216964	0.037278	0	0.005866	0
MSTRG.190567.5	0.143665	0.2533	0.12229	0	0.045091	0
MSTRG.190658.1	0.088335	0.02866	0.306536	0.041869	0	0
MSTRG.190658.2	0	0	0	0.263853	0.406533	0.184304
MSTRG.190823.1	0	0	0	2.13043	3.84689	3.2116
MSTRG.191066.1	0.227202	0.420736	0.340676	0.007018	0.095222	0.006106
MSTRG.191149.1	0.075439	0.112964	0.3671	0	0	0
MSTRG.191222.1	0.14958	0.310481	0.304299	0	0	0
MSTRG.191599.1	2.42553	1.35353	2.63489	0	0	0
MSTRG.191699.3	0.756383	0.861245	0.547534	0.284645	0.218506	0.188593
MSTRG.191786.1	0.464993	0.203732	0.323253	0	0	0
MSTRG.191826.1	0	0	0	0.244007	0.371816	0.271569
MSTRG.192022.11	0.428183	0.176	0.668987	0.071674	0.022314	0.184873
MSTRG.192022.8	0.409758	0.139386	0.250862	0	0	0
MSTRG.192033.1	0	0	0	0.152607	0.095586	0.186644
MSTRG.192066.1	0.340963	0.455137	0.230252	0	0.023158	0.000598
MSTRG.192150.6	0.146014	0.037019	0.066937	0	0	0
MSTRG.192150.8	1.23444	1.75406	0.713958	0	0	0
MSTRG.192192.1	0	0	0	0.082591	0.228622	0.393676
MSTRG.192307.1	0.410191	0.252677	0.327246	0	0	0
MSTRG.192500.1	0.28777	0.215224	0.339811	0	0.153324	0.117681
MSTRG.192651.2	0.196214	0.296511	0	0	0.063354	0
MSTRG.192795.1	0.284234	0.247457	0.157145	0.013839	0	0
MSTRG.192816.1	0.24459	0.214146	0.072389	0	0.03463	0.076682
MSTRG.192966.1	0.222504	0.418759	0.176681	0.012158	0.023421	0.034989
MSTRG.192966.2	0.282843	0.178943	0.158611	0	0	0.010709
MSTRG.192984.1	0	0	0.025497	0.454442	0.625906	0.586756
MSTRG.193126.4	0.822711	0	0.671511	0.06548	0	0.011576
MSTRG.193448.1	0.35494	0.467109	0.335229	0.007732	0.011274	0
MSTRG.193448.2	0.443714	0.517586	0.458732	0.058197	0	0
MSTRG.193515.2	0.067111	0.065734	0.110041	0.030379	0.070144	0
MSTRG.193639.2	2.89838	1.43185	1.19454	0.154914	0.298356	0.49324
MSTRG.193639.3	4.20453	2.63895	2.61342	0.231942	0.626026	0.197058
MSTRG.193650.1	0.277432	0.07246	0.074269	0	0	0
MSTRG.193696.2	0.212292	1.22666	0.084982	0	0	0.008131
MSTRG.193719.1	0.754802	0.977778	0.863969	0	0	0.01042
MSTRG.193727.10	0.365197	0	0.514048	0	0.0474	0
MSTRG.193727.8	0.112859	0.138243	0.311434	0	0.035386	0
MSTRG.193731.12	0.575534	0.292817	0.630436	0	0.015244	0.008438
MSTRG.193731.13	0.388997	0.06719	0.610725	0	0	0
MSTRG.193731.14	0.365337	0.462332	0.646132	0	0	0
MSTRG.193731.15	0.643926	0.419862	0.142851	0	0	0
MSTRG.193731.16	0.297591	0.20755	0.65686	0	0	0
MSTRG.193731.2	1.42425	0.816944	2.23504	6.9e-05	0.000639	1.00706
MSTRG.193731.21	0.032904	0.224547	0.957289	0	0	0
MSTRG.193731.22	0.319166	0.179561	0.136026	0.04422	0.03483	0.032171
MSTRG.193737.1	0.921434	0.742151	0.668338	0.082876	0.046741	0.073246
MSTRG.194137.1	0	0	0	0.138947	0.192769	0.274482
MSTRG.194278.3	0.306611	0.23648	0.075559	0	0	0
MSTRG.194321.1	0.316879	0.365075	0.234271	0.052651	0.035939	0.025385
MSTRG.194460.1	0.570991	0.304177	0.335257	0	0	0
MSTRG.194482.1	0.114007	0.210982	0.417706	0.011109	0	0
MSTRG.194483.1	0.638628	0.398606	0.972506	0	0.024979	0.050649
MSTRG.194714.1	0	0	0	0.382618	0.204902	0.18404
MSTRG.19475.8	0.279394	0.237879	0.298047	0	0	0
MSTRG.194806.21	0.454837	0.346225	0.052549	0	0	0.077997
MSTRG.194939.1	0.742604	0.914156	0.673512	0.103295	0.206511	0
MSTRG.194941.3	0.214729	0.211101	0.126732	0	0	0
MSTRG.194941.5	0.054702	0.317539	0.202189	0	0	0
MSTRG.194989.3	0.910341	0	0.595658	0	0.022568	0
MSTRG.195120.2	12.9316	12.4802	15.5343	0	0	0
MSTRG.195120.3	11.1516	20.7338	13.7411	0	0.349498	0.427528
MSTRG.195121.3	0.117779	0.214212	0.428596	0	0	0
MSTRG.195202.1	0.62274	0.619307	0.256047	0.22754	0.207905	0.176756
MSTRG.19524.1	0.273868	0.49829	0.593145	0	0	0
MSTRG.195400.1	0.706252	0.422287	0.226591	0.007293	0.005655	0.019309
MSTRG.195416.1	0.583623	0.736503	0.982729	0.234276	0.250322	0.455057
MSTRG.195431.1	0.296278	0.593862	0.202344	0	0	0
MSTRG.195431.2	0.29031	0.961628	0.132136	0.021471	0	0.00934
MSTRG.195431.3	0.165514	0.182607	0.078864	0	0	0
MSTRG.195431.5	0.315463	0.138358	0.555704	0	0	0
MSTRG.195433.1	0.337018	0.117365	0.12194	0	0	0
MSTRG.195739.1	0.09447	0.10438	0.14286	0	0	0
MSTRG.195957.1	1.64959	0.786489	0.343268	0	0	0.018552
MSTRG.195982.1	1.02941	0.376475	0.128559	0	0.006387	0.0137
MSTRG.19604.3	0	0.002574	0.00648	0.484035	0.596692	0.332886
MSTRG.196053.2	0.359392	0.222817	0.223827	0	0	0
MSTRG.196053.3	0.231724	0.029463	0.121525	0	0.00842	0
MSTRG.196056.27	0.30468	0.233276	0.171643	0.009291	0.014493	0.032836
MSTRG.196056.29	1.73798	1.11375	0.492889	0.232181	0.137089	0.352023
MSTRG.196133.1	0.10512	0.06727	0.160581	0	0	0
MSTRG.196179.5	2.21884	0.513504	0.275921	0.01082	0.008316	0
MSTRG.196234.10	0.711396	0.370768	0.042184	0	0	0.019953
MSTRG.19627.1	0	0	0	0.459951	0.660613	0.595857
MSTRG.196309.15	0.909996	1.01107	0.428517	0	0	0
MSTRG.196309.17	0.303747	0.127209	0.156828	0	0	0
MSTRG.196309.2	0.03208	0.034819	0.61894	0	0	0
MSTRG.196347.6	0.226444	0.034236	0.075881	0	0	0
MSTRG.196347.7	0.508593	0.255304	0.679406	0	0	0
MSTRG.196347.8	0.32509	0.178112	0.064329	0.008016	0	0
MSTRG.196419.1	0.13095	0.153509	0.180392	0	0.066867	0.04139
MSTRG.196483.1	0.725681	0.636352	0.51063	0.018304	0.042322	0.010616
MSTRG.196558.4	0.434966	0.116158	0.119277	0	0	0
MSTRG.196770.11	0.070143	0.202202	0.271057	0	0	0
MSTRG.196770.12	0.031498	0.107292	0.396402	0	0	0
MSTRG.196770.18	0.055169	0.238633	0.380217	0	0.045945	0
MSTRG.196770.9	0.510189	0.122376	0.29822	0	0.082817	0
MSTRG.196778.1	0.157431	0.188379	0.279483	0	0	0.023235
MSTRG.196778.2	0.201695	0.24715	0.223482	0	0	0
MSTRG.196872.1	2.55855	1.32377	0.77881	0.08275	0	0
MSTRG.196872.2	0.38044	0.547227	0.999438	0.275739	0.138262	0.186513
MSTRG.196872.4	0.698177	0.261335	0.63932	0	0	0
MSTRG.196872.6	0.216387	0.048341	0.748832	0	0	0.01959
MSTRG.196872.7	1.70643	0.748656	0.728873	0	0	0
MSTRG.196887.1	0.788225	0.075362	0.254744	0	0	0
MSTRG.196911.1	0.146621	0.120317	0.198148	0	0.086709	0.016607
MSTRG.196930.1	0.345722	0.363362	0.649552	0	0	0
MSTRG.196960.1	0.325726	0.2148	0.020835	0	0.037439	0
MSTRG.196960.2	0.808741	0.499817	0.340574	0	0	0
MSTRG.197064.1	0	0.014177	0	0.293373	0.215856	0.478809
MSTRG.197082.1	1.71965	3.81898	0.731854	0.026003	0	0
MSTRG.197082.2	0.718297	1.3246	0.450821	0	0	0
MSTRG.197245.1	0.175184	0.820473	0.507501	0.006712	0	0.018812
MSTRG.197245.4	1.1755	1.36254	1.55261	0	0.183669	0
MSTRG.197512.1	0.465633	0.193871	0.093902	0	0	0
MSTRG.197514.1	0.24885	0.273265	0.283966	0.086806	0	0
MSTRG.197588.1	0.065498	0.182515	0.127363	0.029996	0	0.046702
MSTRG.197598.4	0.224695	1.30037	0.835127	0	0	0
MSTRG.197598.6	0.585913	0.311865	0.345273	0	0.005534	0.027762
MSTRG.197735.1	0.02821	0.096143	0.558807	0	0	0
MSTRG.197930.1	0.274675	0.119458	0.176695	0.019186	0.146156	0.011012
MSTRG.197979.1	0.786297	1.17879	0.400939	0	0	0
MSTRG.198070.6	1.3142	4.55415	1.77177	0.467426	0	0.132019
MSTRG.198109.11	0.321481	0.082176	0.188162	0	0	0
MSTRG.198109.2	0.359421	0.306438	0.111731	0	0	0.014632
MSTRG.198109.7	0.217764	0.6924	0.209135	0	0	0
MSTRG.198222.2	1.07528	1.55546	1.45296	0.348786	0.355197	0.300163
MSTRG.198337.1	0.142141	0.120846	0.922971	0	0	0
MSTRG.198353.1	0.454324	0.40115	0.227713	0.050659	0.1403	0.034701
MSTRG.19837.1	0.058338	0.050796	0.306853	0	0	0
MSTRG.198478.1	0.672617	0.306083	0.693837	0	0	0.08931
MSTRG.198626.1	0.31031	0.114981	0.050071	0	0	0
MSTRG.199349.1	0.427484	0.036745	0.071378	0	0	0
MSTRG.199369.1	0.217348	0.164405	0.228245	0	0	0
MSTRG.199463.1	0.276425	0.151572	0.508343	0.037253	0.160092	0.163586
MSTRG.19983.2	0.051175	0.264081	0.215134	0	0.026026	0
MSTRG.200245.1	0.084663	0.269592	0.744098	0.07878	0.013366	0
MSTRG.2003.1	0.12188	0.062266	0.143639	0	0	0.033619
MSTRG.200342.1	2.96068	2.08946	3.54438	0	0	0
MSTRG.20049.1	0	0	0	0.156092	0.084809	0.180989
MSTRG.200591.1	0.142498	0.217931	0.091507	0	0	0
MSTRG.200594.1	0.199077	0.311758	0.012211	0	0	0
MSTRG.200594.2	0.343797	0.152696	0.059829	0	0	0
MSTRG.200670.5	0.131581	0.05241	0.075564	0	0.010433	0.014392
MSTRG.200750.1	0.48315	0.224702	0.153383	0	0.144584	0
MSTRG.200773.1	0.203655	0.396102	0.184523	0.025079	0	0
MSTRG.200813.3	0.324172	0.036911	0.092306	0	0	0
MSTRG.200813.5	0.016281	0.405226	0.133039	0	0	0
MSTRG.200908.10	0.60092	2.00578	0.456408	0	0	0.000898
MSTRG.200908.8	2.94733	0.114426	2.54528	0.01738	0	0
MSTRG.200908.9	1.16979	1.76599	2.70633	0	0	0
MSTRG.200909.1	1.52117	1.61091	0.861996	0.242555	0.032768	0.170264
MSTRG.200962.1	0.15983	0.340853	0.149909	0	0	0
MSTRG.201010.10	0.140113	0.054653	0.236473	0	0	0
MSTRG.201010.7	0.764152	0.244762	0.279834	0.008996	0.018489	0
MSTRG.201010.9	0.705105	0.125267	0.455098	0	0	0
MSTRG.201159.2	0.555876	0.63421	0.353054	0.041386	0	0
MSTRG.201196.1	0.007225	0.006775	0.042314	0.52081	0.795142	0.576065
MSTRG.201200.27	0.035992	0.029227	0.070779	1.38624	1.26128	1.18417
MSTRG.201200.6	2.62424	1.58268	1.66101	0	0	0.00067
MSTRG.201200.7	1.33563	3.34843	0.436098	0	0	0
MSTRG.201209.2	0	0	0	0.244721	0.268762	0.082572
MSTRG.201218.1	0.093843	0.148478	0.534939	0.016549	0.233105	0
MSTRG.201248.1	0.389221	0.351528	0.557132	0.006611	0.101357	0.15112
MSTRG.201251.1	0.121499	0.168221	0.133735	0	0.04384	0.008076
MSTRG.20132.1	0.285636	0.250965	0.127593	0.014603	0.13678	0.050817
MSTRG.201340.2	0.368286	0.144898	0.122673	0	0	0
MSTRG.201340.5	0.199521	0.12678	0.412474	0	0	0
MSTRG.201343.1	0.231018	0.200194	0.280041	0	0	0
MSTRG.201345.1	0.141367	0.32538	0.156102	0.00708	0	0
MSTRG.201380.2	0.030903	0.019064	0	0.78581	2.85785	1.30051
MSTRG.201517.1	0	0	0	0.287713	0.15524	0.048818
MSTRG.201661.2	0.567339	1.04325	0.381391	0	0	0
MSTRG.201751.1	0.496944	0.061579	0.378104	0.016973	0	0.034454
MSTRG.201754.1	0.475898	0.693833	0.136763	0	0	0
MSTRG.201754.3	1.92764	2.22979	0.755609	0	0	0
MSTRG.201894.1	0.120796	0.147502	0.167352	0	0.005027	0
MSTRG.201984.1	0.19995	0.166361	0.145788	0	0	0
MSTRG.201984.2	0.536432	0.277012	0.242695	0	0	0
MSTRG.202046.1	0.133594	0.219207	0.109107	0	0	0
MSTRG.202046.2	0.710359	0.325761	0.26634	0.02246	0.043092	0
MSTRG.202196.1	0.403301	0.151062	0.287557	0	0	0
MSTRG.202234.1	13.3869	12.1817	12.4319	3.89526	3.38067	3.8038
MSTRG.202554.1	0.049036	0.298879	0.019106	0	0	0
MSTRG.202568.1	0.274366	0.098694	0.2344	0	0	0
MSTRG.202569.1	0.53858	0.291167	0.256083	0.046769	0	0.067146
MSTRG.202643.5	0.086248	0.188221	0.158159	0	0	0
MSTRG.202679.7	0.234378	0.218941	0.198571	0	0	0
MSTRG.202679.9	0.186875	0.1448	0.418344	0.097576	0.08402	0.127126
MSTRG.202689.1	0.317978	0.094911	0.328476	0	0	0.029532
MSTRG.202701.1	0.218768	0.051166	0.165189	0	0.013362	0
MSTRG.20271.1	0.230925	0.054837	0.258625	0	0	0
MSTRG.202844.12	0.131705	0.12455	0.068294	0	0	0
MSTRG.202993.2	0.148184	0.077843	0.046438	0	0.017841	0
MSTRG.203104.1	0.275465	0.208057	0.215346	0	0	0
MSTRG.203361.1	0.136827	0.228303	0.195597	0	0	0
MSTRG.203364.1	0.126814	0.333646	0.333836	0	0	0
MSTRG.203364.2	0.295152	0.429603	0.593866	0	0	0
MSTRG.203364.3	0.514913	0.598065	0.064419	0	0	0
MSTRG.203364.4	0.577132	0.399226	0.303635	0	0	0
MSTRG.203364.7	0.564179	0.170045	0.083891	0	0	0.013769
MSTRG.203541.1	9.59737	8.29688	6.96583	0.053697	0.374083	0.255308
MSTRG.203541.3	3.76009	1.63541	2.26042	0	0	0.000193
MSTRG.203541.4	2.81745	3.17585	2.70826	0.102514	0.021719	0
MSTRG.203780.1	0	0	0	0.312096	0.388915	0.050381
MSTRG.2038.3	0.122577	0.192311	0.077239	0	0	0
MSTRG.204234.1	0.209619	0.182177	0.13268	0.015475	0.048058	0
MSTRG.204488.1	0.233019	0.317507	0.164517	0.024074	0.016203	0.064784
MSTRG.204488.4	0.305992	0.335372	0.167103	0.018272	0.012777	0
MSTRG.204849.1	0	0	0	0.193476	2.02228	5.65868
MSTRG.204849.2	0	0	0	2.10401	1.62721	2.92936
MSTRG.204849.3	0	0	0	1.56921	0.723895	2.04485
MSTRG.204849.4	0	0	0	0.321378	0.257506	0.418017
MSTRG.204855.1	0	0	0	0.136437	0.149487	0.109365
MSTRG.204872.1	0	0	0	0.329684	0.740601	0.81279
MSTRG.205160.1	1.51211	1.26326	0.294597	0	0	0
MSTRG.205192.1	0.561731	0.361062	0.23602	0	0	0.060052
MSTRG.205236.1	0.039052	0.081777	0.455273	0	0	0
MSTRG.205303.1	0.036111	0.224163	0.122193	0	0	0
MSTRG.205316.1	1.19496	1.57233	0.889706	0.253399	0.478503	0.532215
MSTRG.205338.2	0.480872	0.579586	0.931186	0.079751	0.054762	0.073898
MSTRG.205356.2	0.380062	0.340479	0.260671	0	0	0
MSTRG.205428.1	2.07205	2.27399	0.506973	0	0	0
MSTRG.205429.1	0.217301	0.408484	0.307717	0	0	0.0061
MSTRG.205496.1	1.20239	1.48472	0.810844	0	0	0
MSTRG.205568.1	0.153582	0.175068	0.056598	0	0	0.035033
MSTRG.20569.1	0.16221	0.033307	0.143002	0	0	0
MSTRG.205692.1	0	0.026923	0	0.419642	0.487625	0.649992
MSTRG.205931.1	0.223493	0.219389	0.410501	0	0.005413	0.036542
MSTRG.206025.1	0.410833	0.313867	0.221275	0	0.085694	0
MSTRG.206070.2	0.350352	0.548392	0.153829	0	0	0
MSTRG.206070.3	0.062366	0.107865	0.400437	0	0	0
MSTRG.206070.5	0.342782	0.076073	0.077124	0	0	0
MSTRG.206252.1	0.734896	0.425173	0.263274	0	0	0
MSTRG.206577.1	0.161925	0.111117	0.120963	0.051667	0	0
MSTRG.206782.1	0.086498	0.083782	0.269305	0.087741	0	0
MSTRG.206782.3	0	0	0	0.189007	0.336322	0.305957
MSTRG.206999.1	0.690881	0.743785	0.810675	0	0.240085	0
MSTRG.206999.2	0.464782	0.647152	0.781067	0.208516	0	0.325205
MSTRG.207062.3	0	0	0	1.18468	0.617583	0.202172
MSTRG.20724.1	0.014777	0	0	0.429506	1.42864	0.717655
MSTRG.207255.1	6.25561	10.3661	10.7962	0	0	0
MSTRG.20726.1	0	0	0	0.170182	0.349304	0.125383
MSTRG.20733.10	0	0	0	2.61666	3.82487	3.1745
MSTRG.20733.11	0	0	0	0.305485	0.333705	0.331276
MSTRG.20733.12	0.003375	0	0.006235	0.336754	1.85788	0.277689
MSTRG.20733.13	0	0	0	2.45387	1.14256	0.352719
MSTRG.20737.1	0	0	0	1.07308	0.342891	0.272001
MSTRG.20738.1	0.002965	0.007282	0	1.60181	2.12087	1.09933
MSTRG.207450.2	0.11247	0.050954	0.201276	0	0	0
MSTRG.207495.1	0.140404	0.044328	0.24854	0.031938	0.043737	0
MSTRG.207822.2	0.373532	0.362412	1.80527	0	0	0
MSTRG.207874.4	0.155948	0.507413	0.412916	0	0	0
MSTRG.207875.1	0.110934	0.068425	0.056112	0	0	0
MSTRG.20810.1	0.536565	0.396513	0.195618	0	0	0
MSTRG.208242.15	0	0	0	1.12465	0.682632	0.585375
MSTRG.208242.16	0	0	0.049625	0.089147	0.635292	0.488784
MSTRG.208242.22	0.022033	0	0.006054	0.742758	0.450114	0.099748
MSTRG.208242.4	0.017193	0.012071	0.027579	0.655059	0.351433	0.369452
MSTRG.208242.5	0.02783	0.047938	0.050967	0.813467	1.23203	1.05537
MSTRG.208368.1	0.472819	0.795168	0.765688	0.028598	0	0.012149
MSTRG.208580.1	0	0	0	0.643777	0.290113	0.010698
MSTRG.208652.1	0.012746	0	0.009186	0.353907	0.230482	0.21881
MSTRG.208656.34	0.009257	0.000971	0.043881	0.418028	0.459507	0.448869
MSTRG.208656.35	0.261001	0.042777	0.098824	0	0	0
MSTRG.208656.37	0.170496	0.145752	0.053846	0.049623	0	0
MSTRG.208656.40	0.00389	0.014206	0.005407	0.434363	0.460278	0.362384
MSTRG.208656.41	0.015773	0.010736	0.00934	0.4159	0.271406	0.388547
MSTRG.208683.1	0.005382	0	0	0.146037	0.214306	0.233626
MSTRG.208720.1	0.266041	0.093613	0.139896	0	0	0.035234
MSTRG.208745.1	0	0	0	0.256601	0.566168	0.107974
MSTRG.208757.1	0	0	0	0.052457	0.205858	0.223258
MSTRG.208761.1	0	0	0	0.210415	0.233423	0.17884
MSTRG.208785.1	0	0	0	0.311133	0.10753	0.164364
MSTRG.208826.1	0	0	0.00294	0.440162	0.130117	0.149109
MSTRG.208835.1	0.005335	0	0	0.156557	0.255729	0.276811
MSTRG.208853.1	0.956581	0.540129	0.244497	0	0	0
MSTRG.208882.1	0	0.00564	0	0.235576	0.215165	0.247667
MSTRG.208885.1	0	0	0	0.126669	0.186609	0.369995
MSTRG.208913.1	0	0.005524	0	0.266284	0.071363	0.239708
MSTRG.208916.1	0	0	0	0.23081	0.388348	0.354753
MSTRG.208924.1	0	0.006472	0.00185	0.252878	0.213511	0.243341
MSTRG.208927.1	0.009418	0	0	0.408553	0.19436	0.247092
MSTRG.208929.1	0	0	0	0.145638	0.254312	0.342363
MSTRG.208935.1	0.005887	0	0.013079	0.396077	0.215413	0.655573
MSTRG.208939.1	0.011085	0.00363	0	0.364528	0.38721	0.413797
MSTRG.208945.1	0.0323	0.014129	0.009303	0.558339	0.553786	0.432573
MSTRG.208959.1	0.004431	0.004736	0.002712	0.384485	0.328262	0.280778
MSTRG.208959.3	0	0	0	0.165207	0.196508	0.25196
MSTRG.208966.1	0	0.008714	0	0.353228	0.476344	0.499183
MSTRG.209096.1	0.138286	0.276929	0.337678	0	0.066704	0
MSTRG.209097.1	0.026974	0	0	0.508943	0.376559	0.275245
MSTRG.209197.1	0	0.019463	0	0.683994	1.20313	0.411836
MSTRG.209197.2	0	0.019463	0	0.675119	1.2441	0.411118
MSTRG.209297.3	0.276238	0.317097	0.271126	0	0.018089	0.032179
MSTRG.209297.4	0.599663	0.114505	0.050446	0	0	0
MSTRG.209297.5	0.23623	0.151319	0.150976	0	0	0
MSTRG.209370.1	0	0	0.014586	0.186869	0.074677	0.311907
MSTRG.209370.2	0.004637	0.020975	0.002141	0.369885	0.245138	0.336258
MSTRG.209421.1	0	0	0	0.221145	0.224659	0.221855
MSTRG.209449.1	0.267398	0.121606	0.106157	0	0	0
MSTRG.209496.5	0.081104	0.319515	0.143389	0	0	0
MSTRG.209638.1	0.678623	0.123521	0.735858	0.019847	0	0
MSTRG.209640.1	1.49855	1.64051	0.711448	0	0	0
MSTRG.209640.2	6.17246	5.28359	2.69127	0	0	0
MSTRG.209640.3	0.907947	0.970692	0.661302	0	0	0.054426
MSTRG.209640.4	1.24806	1.91402	1.43273	0	0	0.014092
MSTRG.209640.5	0.244801	3.26419	6.7424	0.008394	0	0
MSTRG.209640.6	0.068338	1.7828	1.73222	0	0	0
MSTRG.209748.1	0.221622	0.164327	0.273439	0	0	0.067054
MSTRG.209751.1	0.113453	0.172406	0.360943	0	0.029297	0
MSTRG.210089.2	0.20892	0.149923	0.163764	0	0	0
MSTRG.210089.5	0.052921	0.260469	0.562258	0	0	0
MSTRG.210202.1	0.255989	0.097215	0.166374	0	0	0.060393
MSTRG.210258.1	0.196674	0.122372	0.092172	0	0	0
MSTRG.210275.1	0.394059	0.091728	0.513087	0	0	0
MSTRG.210303.2	0.165556	0.482058	0.354835	0	0.050581	0.015954
MSTRG.210375.1	0.240399	0.193992	0.244981	0	0.136428	0
MSTRG.210375.2	0.104936	0.264761	0.065861	0	0.022446	0
MSTRG.210383.1	0.192649	0.194174	0.064952	0.016375	0	0.011736
MSTRG.21046.1	0.308396	0.417751	0.094905	0.035714	0.008807	0.009751
MSTRG.21056.1	1.68719	1.07872	1.05909	0.045834	0	0
MSTRG.210639.1	0.781743	0.569385	0.190335	0	0	0
MSTRG.210694.1	0.078258	0.136609	0.130048	0	0	0
MSTRG.21076.1	1.47034	5.32097	1.66057	0.161726	0	0.096494
MSTRG.210769.13	0.529334	0.501462	1.30567	0	0	0
MSTRG.210822.1	1.09915	2.00888	1.2648	0.006014	0	0.02616
MSTRG.210822.2	0.824115	2.11937	0.92414	0	0	0
MSTRG.210822.3	0.446565	0.025946	0.326044	0	0	0.064321
MSTRG.210822.5	0.283937	0.169958	0.247696	0	0	0
MSTRG.210988.1	0.133084	0.054653	0.312478	0	0	0.049511
MSTRG.211079.4	0.564024	0.08203	0.096829	0	0	0
MSTRG.211256.1	0	0	0	0.167335	0.187216	0.204573
MSTRG.211277.1	0.222495	0.103023	0.253684	0	0	0
MSTRG.21136.1	0.174014	0.114904	0.190361	0.055305	0.012778	0.031826
MSTRG.211427.1	0	0	0	0.240724	0.240356	0.126354
MSTRG.211446.3	0.076162	0.253089	0.464059	0.090594	0	0
MSTRG.211446.4	0.285711	0.175706	0.200105	0	0.016739	0
MSTRG.21146.1	0.072454	0.022977	0.406216	0	0	0
MSTRG.211736.1	0	0	0.009089	0.304383	0.2777	0.177991
MSTRG.212227.1	0.014786	0	0	0.300897	0.289968	0.325503
MSTRG.21223.1	0.583987	0.865354	0.260549	0	0	0.022829
MSTRG.212319.3	0.042696	0	0	0.274253	0.239452	0.51349
MSTRG.212323.2	0.282775	0.079779	0.311049	0.033439	0.023079	0.130912
MSTRG.212324.1	0.005568	0	0	0.199865	0.122658	0.445041
MSTRG.212326.1	0	0	0	0.167836	0.221776	0.45112
MSTRG.212353.1	0.004791	0.007791	0.00441	0.158438	0.329932	0.391363
MSTRG.212359.1	0	0	0	0.157077	0.150507	0.405553
MSTRG.212396.1	0	0	0	0.342206	0.129535	0.415174
MSTRG.212403.1	0	0	0	0.13121	0.162047	0.477617
MSTRG.212404.1	0.014453	0.005198	0.001505	0.275713	0.239995	0.625769
MSTRG.212421.1	0	0	0	0.27104	0.153462	0.294307
MSTRG.212429.1	0.006225	0	0	0.074799	0.239146	0.27795
MSTRG.212470.1	0.13019	0.167109	0.078076	0.000255	0	0
MSTRG.212479.1	0.798571	0.816931	0.554917	0	0	0
MSTRG.212479.2	0.278448	0.151661	0.327983	0.015956	0.010498	0.046492
MSTRG.212479.4	0.113285	0.105231	0.142424	0	0	0
MSTRG.212479.5	0.21276	0.58869	0.227356	0	0	0
MSTRG.212479.6	0.348307	0.831884	0.272173	0	0	0
MSTRG.212500.1	0.010317	0	0	0.224093	0.114466	0.209404
MSTRG.212554.1	0	0	0	0.318853	0.424742	0.230812
MSTRG.212610.1	0.359605	0.204888	0.470307	0	0	0.069227
MSTRG.212695.2	0.091645	0.404507	0.050951	0	0	0
MSTRG.212695.3	0.427586	2.44597	0.085261	0	0	0
MSTRG.212703.11	0.325317	0.220642	0.390286	0.005756	0.033546	0.082929
MSTRG.212703.12	0.092665	0.582251	0.278433	0.005606	0.013862	0.035847
MSTRG.212703.13	0.343164	0.216633	0.070919	0	0	0
MSTRG.212703.16	0.091822	0.14476	0.221091	0.027922	0	0.060852
MSTRG.21275.1	0.181881	0.188737	0.221035	0	0	0
MSTRG.21286.1	0.035165	0.181882	0.117644	0	0	0
MSTRG.212949.3	0.351938	1.5298	0.340791	0	0	0
MSTRG.212949.5	0.017764	0.182312	0.14167	0	0	0
MSTRG.212949.6	0.645849	0.571409	0.661084	0	0	0
MSTRG.213026.1	0.16291	0.13033	0.108878	0.020576	0	0.01707
MSTRG.213107.1	0.206647	0.160046	0.050992	0	0	0
MSTRG.213107.2	1.28111	1.08413	0.863152	0	0	0
MSTRG.213129.4	0.28699	0.153479	0.056617	0.006642	0	0
MSTRG.213129.5	0.226079	0.195476	0.125243	0	0	0
MSTRG.21333.1	0	0	0	0.322604	0.525541	0.160689
MSTRG.213384.1	0.152863	0.223313	0.121525	0	0	0.05183
MSTRG.213408.1	0.07942	0.041391	0.51037	0	0.027093	0
MSTRG.213429.1	1.9147	3.72535	0.218257	0	0	0
MSTRG.213429.11	0.181736	0.080979	0.321648	0	0	0
MSTRG.213429.14	0.587047	0.08695	0.106072	0	0	0
MSTRG.213429.2	0.602166	0.516101	1.25974	0	0.012881	0
MSTRG.213429.3	0.185365	0.505573	0.978109	0.003404	0.021239	0.008885
MSTRG.213429.4	0.480509	0.958449	0.603324	0	0	0
MSTRG.213429.5	0.576864	0.53702	0.148128	0	0	0
MSTRG.213429.6	0.908188	0.686459	0.07848	0	0	0
MSTRG.213429.7	0.272423	0.272387	0.227872	0	0	0
MSTRG.213429.9	0.560461	0.274386	1.36722	0	0.01033	0.005699
MSTRG.213494.1	0.294803	0.686806	0.396966	0	0	0
MSTRG.213494.12	0.478517	0.107614	0.819358	0	0	0
MSTRG.213494.2	0.2883	0.484648	0.231361	0	0	0
MSTRG.213494.6	0.162577	0.435545	0.103403	0	0	0
MSTRG.213559.1	0	0	0	0.407502	0.517354	0.458947
MSTRG.213721.1	0.072112	0.094265	0.186049	0.010292	0	0.004974
MSTRG.213723.1	0.054108	0.044752	0.29788	0.010292	0	0.004974
MSTRG.213733.1	1.29417	0.507815	1.98411	0.017095	0.039937	0.092538
MSTRG.213734.2	4.45373	1.11643	8.43423	0	0	0
MSTRG.213747.3	0.403669	0.108133	0.648331	0.001168	0	0
MSTRG.213750.1	0.104465	0.049234	0.276649	0	0.101548	0
MSTRG.213941.3	0.138913	0.531611	6.33072	0	0	0
MSTRG.214029.35	0.724895	0.634853	0.689096	0	0	0
MSTRG.214205.1	0.28092	0.338158	0.33958	0	0	0.012247
MSTRG.214209.1	1.20572	4.58565	2.63494	0.02664	0	0.025459
MSTRG.214209.2	1.10687	2.40579	0.32281	0	0	0
MSTRG.214209.5	0.311751	0.376299	0.37241	0	0	0
MSTRG.214209.7	0.20117	0.025199	0.493668	0	0	0
MSTRG.214331.1	0	0	0	0.127807	0.30782	0.084204
MSTRG.214360.1	5.60166	6.60393	4.44602	0	0	0
MSTRG.214360.2	3.95304	5.51972	2.95847	0	0	0.097635
MSTRG.214360.3	0.919437	0.966937	1.77844	0	0	0
MSTRG.214365.3	1.16389	1.23889	1.00449	0	0	0
MSTRG.214396.1	0.161302	0.08393	0.22898	0	0.036901	0.00858
MSTRG.214405.2	0.053087	0.301545	0.261977	0	0	0
MSTRG.214562.1	0.224504	0.255088	0.023732	0	0.019137	0
MSTRG.214603.4	0.195856	0.553149	0.542028	0	0	0
MSTRG.214733.2	0	0	0	0.225598	1.55557	0.875132
MSTRG.21476.1	2.61987	1.76204	0.753312	0	0	0.054444
[truncated: 8,496 more rows]
