# Supplementary material for: Genome-wide identification and comparison of differentially expressed profiles of miRNAs and lncRNAs with associated ceRNA networks in the gonads of Chinese soft-shelled turtle, Pelodiscus sinensis
Source: BMC Genomics. 2020 Jun 29;21:443. doi: 10.1186/s12864-020-06826-1 (PMC7322844; doi:10.1186/s12864-020-06826-1)
Supplement: Supplementary file 9 — Additional file 9. KEGG pathway analysis of DEmiRNAs [file 12864_2020_6826_MOESM9_ESM.xlsx]

## Sheet: Sheet1
Pathway	Genes
RIG-I-like receptor signaling pathway	ENSPSIG00000004229;ENSPSIG00000005304;ENSPSIG00000006732
Ribosome	ENSPSIG00000003091;ENSPSIG00000003716;ENSPSIG00000003939;ENSPSIG00000004041;ENSPSIG00000006371;ENSPSIG00000006759;ENSPSIG00000008208;ENSPSIG00000008657;ENSPSIG00000011501;ENSPSIG00000012727;ENSPSIG00000013039;ENSPSIG00000014576;ENSPSIG00000016006;ENSPSIG00000016182;ENSPSIG00000016930;ENSPSIG00000017003
Gap junction	ENSPSIG00000002748;ENSPSIG00000003137;ENSPSIG00000003247;ENSPSIG00000007037;ENSPSIG00000009379;ENSPSIG00000010016;ENSPSIG00000010210;ENSPSIG00000011805;ENSPSIG00000011845;ENSPSIG00000012663;ENSPSIG00000013648;ENSPSIG00000013843;ENSPSIG00000013936;ENSPSIG00000015405
Bacterial invasion of epithelial cells	ENSPSIG00000016752
SNARE interactions in vesicular transport	ENSPSIG00000005809;ENSPSIG00000006549;ENSPSIG00000012528;ENSPSIG00000014483
Synthesis and degradation of ketone bodies	ENSPSIG00000016712
Glycolysis / Gluconeogenesis	ENSPSIG00000003744;ENSPSIG00000004197;ENSPSIG00000005492;ENSPSIG00000007505;ENSPSIG00000008414;ENSPSIG00000009623;ENSPSIG00000009907;ENSPSIG00000010312;ENSPSIG00000011429;ENSPSIG00000012860;ENSPSIG00000014038;ENSPSIG00000014175;ENSPSIG00000015847
Drug metabolism - cytochrome P450	ENSPSIG00000002749;ENSPSIG00000009623;ENSPSIG00000010321;ENSPSIG00000010874;ENSPSIG00000014175;ENSPSIG00000014322;ENSPSIG00000017411;ENSPSIG00000018142
Glycerolipid metabolism	ENSPSIG00000003509;ENSPSIG00000005205;ENSPSIG00000006588;ENSPSIG00000007360;ENSPSIG00000007875;ENSPSIG00000008206;ENSPSIG00000008753;ENSPSIG00000009734;ENSPSIG00000010117;ENSPSIG00000010653;ENSPSIG00000010922;ENSPSIG00000015383
Metabolism of xenobiotics by cytochrome P450	ENSPSIG00000002749;ENSPSIG00000007496;ENSPSIG00000009623;ENSPSIG00000010874;ENSPSIG00000014175;ENSPSIG00000017411
Selenocompound metabolism	ENSPSIG00000006485;ENSPSIG00000009657;ENSPSIG00000011301
Renin-angiotensin system	ENSPSIG00000013103
Alanine, aspartate and glutamate metabolism	ENSPSIG00000002335;ENSPSIG00000004895;ENSPSIG00000005685;ENSPSIG00000006577;ENSPSIG00000008482;ENSPSIG00000013523;ENSPSIG00000014051;ENSPSIG00000017384;ENSPSIG00000017577
Thyroid cancer	ENSPSIG00000016752
Arrhythmogenic right ventricular cardiomyopathy (ARVC)	ENSPSIG00000006957
Rap1 signaling pathway	ENSPSIG00000006957;ENSPSIG00000016752
Drug metabolism - other enzymes	ENSPSIG00000002749;ENSPSIG00000007446;ENSPSIG00000009897
Vitamin B6 metabolism	ENSPSIG00000005322;ENSPSIG00000006099;ENSPSIG00000018142
Phototransduction	ENSPSIG00000008359
D-Arginine and D-ornithine metabolism	ENSPSIG00000006798
Oocyte meiosis	ENSPSIG00000000106;ENSPSIG00000002748;ENSPSIG00000003036;ENSPSIG00000003137;ENSPSIG00000006892;ENSPSIG00000007109;ENSPSIG00000007704;ENSPSIG00000007826;ENSPSIG00000009153;ENSPSIG00000009379;ENSPSIG00000009510;ENSPSIG00000010176;ENSPSIG00000011221;ENSPSIG00000011732;ENSPSIG00000012102;ENSPSIG00000013331;ENSPSIG00000013648;ENSPSIG00000015104;ENSPSIG00000015544;ENSPSIG00000015647;ENSPSIG00000016717;…
Carbon metabolism	ENSPSIG00000003243;ENSPSIG00000003744;ENSPSIG00000004197;ENSPSIG00000005492;ENSPSIG00000005685;ENSPSIG00000006099;ENSPSIG00000007077;ENSPSIG00000008414;ENSPSIG00000009421;ENSPSIG00000011429;ENSPSIG00000011510;ENSPSIG00000012329;ENSPSIG00000012534;ENSPSIG00000012613;ENSPSIG00000012860;ENSPSIG00000013523;ENSPSIG00000014038;ENSPSIG00000014051;ENSPSIG00000014726;ENSPSIG00000015649;ENSPSIG00000017022
Porphyrin and chlorophyll metabolism	ENSPSIG00000002749;ENSPSIG00000009897;ENSPSIG00000012667
AMPK signaling pathway	ENSPSIG00000015847
Peroxisome	ENSPSIG00000000016;ENSPSIG00000005667;ENSPSIG00000006637;ENSPSIG00000006718;ENSPSIG00000006798;ENSPSIG00000007446;ENSPSIG00000009543;ENSPSIG00000010204;ENSPSIG00000017583
Caffeine metabolism	ENSPSIG00000007446
Neuroactive ligand-receptor interaction	ENSPSIG00000000800;ENSPSIG00000001688;ENSPSIG00000001869;ENSPSIG00000002627;ENSPSIG00000003330;ENSPSIG00000004996;ENSPSIG00000005626;ENSPSIG00000005812;ENSPSIG00000006085;ENSPSIG00000006356;ENSPSIG00000006423;ENSPSIG00000006742;ENSPSIG00000007238;ENSPSIG00000008629;ENSPSIG00000008706;ENSPSIG00000010275;ENSPSIG00000010465;ENSPSIG00000010710;ENSPSIG00000010884;ENSPSIG00000012271;ENSPSIG00000012538;…
Fatty acid degradation	ENSPSIG00000005667;ENSPSIG00000006107;ENSPSIG00000006478;ENSPSIG00000006718;ENSPSIG00000009623;ENSPSIG00000011582;ENSPSIG00000012613
Nucleotide excision repair	ENSPSIG00000002123;ENSPSIG00000006675;ENSPSIG00000006691;ENSPSIG00000008430;ENSPSIG00000013229;ENSPSIG00000015696;ENSPSIG00000018224
Bladder cancer	ENSPSIG00000016752
Fatty acid elongation	ENSPSIG00000006107;ENSPSIG00000011151;ENSPSIG00000017049
Regulation of actin cytoskeleton	ENSPSIG00000000106;ENSPSIG00000001500;ENSPSIG00000001688;ENSPSIG00000001869;ENSPSIG00000002063;ENSPSIG00000002107;ENSPSIG00000002367;ENSPSIG00000003233;ENSPSIG00000003793;ENSPSIG00000003949;ENSPSIG00000004077;ENSPSIG00000004082;ENSPSIG00000004171;ENSPSIG00000004497;ENSPSIG00000004597;ENSPSIG00000004996;ENSPSIG00000005403;ENSPSIG00000006400;ENSPSIG00000006671;ENSPSIG00000006957;ENSPSIG00000007203;…
Adherens junction	ENSPSIG00000001500;ENSPSIG00000003298;ENSPSIG00000003607;ENSPSIG00000003826;ENSPSIG00000004601;ENSPSIG00000006400;ENSPSIG00000006653;ENSPSIG00000006942;ENSPSIG00000007887;ENSPSIG00000011873;ENSPSIG00000015104;ENSPSIG00000016536;ENSPSIG00000016752;ENSPSIG00000016890;ENSPSIG00000017421;ENSPSIG00000017740;ENSPSIG00000018015
ErbB signaling pathway	ENSPSIG00000004597;ENSPSIG00000006653;ENSPSIG00000008682;ENSPSIG00000008856;ENSPSIG00000010503;ENSPSIG00000011298;ENSPSIG00000011499;ENSPSIG00000011633;ENSPSIG00000012638;ENSPSIG00000013711;ENSPSIG00000013936;ENSPSIG00000014674;ENSPSIG00000014875;ENSPSIG00000015530;ENSPSIG00000016419;ENSPSIG00000016621;ENSPSIG00000017733
N-Glycan biosynthesis	ENSPSIG00000000012;ENSPSIG00000006279;ENSPSIG00000006600;ENSPSIG00000008316;ENSPSIG00000011677;ENSPSIG00000011909;ENSPSIG00000014390;ENSPSIG00000016461
Glyoxylate and dicarboxylate metabolism	ENSPSIG00000003243;ENSPSIG00000003253;ENSPSIG00000004243;ENSPSIG00000007077;ENSPSIG00000017577;ENSPSIG00000017583
Other glycan degradation	ENSPSIG00000005501;ENSPSIG00000005747;ENSPSIG00000008558;ENSPSIG00000010121
p53 signaling pathway	ENSPSIG00000000212;ENSPSIG00000001821;ENSPSIG00000003036;ENSPSIG00000008774;ENSPSIG00000009470;ENSPSIG00000011998;ENSPSIG00000012813;ENSPSIG00000013302;ENSPSIG00000015371;ENSPSIG00000015705;ENSPSIG00000017887
Nitrogen metabolism	ENSPSIG00000008952;ENSPSIG00000009752;ENSPSIG00000012543;ENSPSIG00000017577
Nicotinate and nicotinamide metabolism	ENSPSIG00000004644;ENSPSIG00000006433;ENSPSIG00000013067;ENSPSIG00000014206;ENSPSIG00000018142
Glycosaminoglycan degradation	ENSPSIG00000003213;ENSPSIG00000008277;ENSPSIG00000009897;ENSPSIG00000012923;ENSPSIG00000015225
Staphylococcus aureus infection	ENSPSIG00000002174
Biosynthesis of amino acids	ENSPSIG00000003243;ENSPSIG00000004197;ENSPSIG00000005685;ENSPSIG00000006099;ENSPSIG00000006577;ENSPSIG00000006670;ENSPSIG00000007077;ENSPSIG00000007575;ENSPSIG00000008414;ENSPSIG00000008482;ENSPSIG00000009122;ENSPSIG00000010956;ENSPSIG00000011510;ENSPSIG00000012534;ENSPSIG00000012860;ENSPSIG00000013058;ENSPSIG00000013523;ENSPSIG00000014051;ENSPSIG00000017577;ENSPSIG00000018134
Glycosylphosphatidylinositol(GPI)-anchor biosynthesis	ENSPSIG00000007363;ENSPSIG00000008927
Glycosaminoglycan biosynthesis - keratan sulfate	ENSPSIG00000000123
Melanoma	ENSPSIG00000016752
Vascular smooth muscle contraction	ENSPSIG00000002082;ENSPSIG00000002748;ENSPSIG00000003137;ENSPSIG00000006356;ENSPSIG00000006530;ENSPSIG00000007203;ENSPSIG00000007608;ENSPSIG00000007681;ENSPSIG00000009379;ENSPSIG00000010109;ENSPSIG00000012663;ENSPSIG00000013648;ENSPSIG00000013776;ENSPSIG00000013805;ENSPSIG00000015405;ENSPSIG00000016471;ENSPSIG00000017087;ENSPSIG00000017722
Intestinal immune network for IgA production	ENSPSIG00000002107;ENSPSIG00000003573;ENSPSIG00000003812;ENSPSIG00000006806;ENSPSIG00000008843;ENSPSIG00000009973
Pentose and glucuronate interconversions	ENSPSIG00000002749;ENSPSIG00000007326;ENSPSIG00000007875;ENSPSIG00000009897;ENSPSIG00000012534;ENSPSIG00000012771
Hematopoietic cell lineage	ENSPSIG00000006957
Glycosphingolipid biosynthesis - ganglio series	ENSPSIG00000007901
mRNA surveillance pathway	ENSPSIG00000003043;ENSPSIG00000005468;ENSPSIG00000008618;ENSPSIG00000012201;ENSPSIG00000013331;ENSPSIG00000013442;ENSPSIG00000015087;ENSPSIG00000018198
Cysteine and methionine metabolism	ENSPSIG00000002916;ENSPSIG00000005685;ENSPSIG00000005954;ENSPSIG00000006017;ENSPSIG00000006252;ENSPSIG00000006670;ENSPSIG00000006741;ENSPSIG00000007505;ENSPSIG00000014051;ENSPSIG00000018134
Butanoate metabolism	ENSPSIG00000002335;ENSPSIG00000004895;ENSPSIG00000006107;ENSPSIG00000012613;ENSPSIG00000016712;ENSPSIG00000017384
NOD-like receptor signaling pathway	ENSPSIG00000005304;ENSPSIG00000006732;ENSPSIG00000009660;ENSPSIG00000009973;ENSPSIG00000010825;ENSPSIG00000011096;ENSPSIG00000013565;ENSPSIG00000017706
Glycosphingolipid biosynthesis - globo series	ENSPSIG00000014027
Toll-like receptor signaling pathway	ENSPSIG00000004597;ENSPSIG00000005304;ENSPSIG00000006732;ENSPSIG00000008856;ENSPSIG00000009973;ENSPSIG00000010266;ENSPSIG00000017383;ENSPSIG00000017598
Purine metabolism	ENSPSIG00000002160;ENSPSIG00000002748;ENSPSIG00000002870;ENSPSIG00000002973;ENSPSIG00000003137;ENSPSIG00000003343;ENSPSIG00000004644;ENSPSIG00000006113;ENSPSIG00000006485;ENSPSIG00000006691;ENSPSIG00000007223;ENSPSIG00000007264;ENSPSIG00000007446;ENSPSIG00000007893;ENSPSIG00000008121;ENSPSIG00000008162;ENSPSIG00000008359;ENSPSIG00000009291;ENSPSIG00000009321;ENSPSIG00000009379;ENSPSIG00000009701;…
Progesterone-mediated oocyte maturation	ENSPSIG00000000106;ENSPSIG00000002748;ENSPSIG00000003036;ENSPSIG00000003137;ENSPSIG00000004597;ENSPSIG00000006732;ENSPSIG00000007109;ENSPSIG00000007826;ENSPSIG00000008005;ENSPSIG00000008856;ENSPSIG00000009153;ENSPSIG00000009379;ENSPSIG00000009510;ENSPSIG00000011732;ENSPSIG00000011820;ENSPSIG00000012102;ENSPSIG00000013936;ENSPSIG00000015104;ENSPSIG00000015647;ENSPSIG00000016717;ENSPSIG00000017705;…
GnRH signaling pathway	ENSPSIG00000002748;ENSPSIG00000003137;ENSPSIG00000003442;ENSPSIG00000006732;ENSPSIG00000008546;ENSPSIG00000009379;ENSPSIG00000010109;ENSPSIG00000012087;ENSPSIG00000013648;ENSPSIG00000013936;ENSPSIG00000014875;ENSPSIG00000016471;ENSPSIG00000017383;ENSPSIG00000017722
Endometrial cancer	ENSPSIG00000016752
Valine, leucine and isoleucine biosynthesis	ENSPSIG00000011510
Endocytosis	ENSPSIG00000002226;ENSPSIG00000002256;ENSPSIG00000002325;ENSPSIG00000002326;ENSPSIG00000002332;ENSPSIG00000002660;ENSPSIG00000003442;ENSPSIG00000004531;ENSPSIG00000005084;ENSPSIG00000006552;ENSPSIG00000006924;ENSPSIG00000006969;ENSPSIG00000007490;ENSPSIG00000007506;ENSPSIG00000007644;ENSPSIG00000007758;ENSPSIG00000007972;ENSPSIG00000008019;ENSPSIG00000008700;ENSPSIG00000008843;ENSPSIG00000009934;…
Lysosome	ENSPSIG00000002641;ENSPSIG00000003213;ENSPSIG00000005084;ENSPSIG00000006395;ENSPSIG00000007789;ENSPSIG00000008377;ENSPSIG00000009021;ENSPSIG00000009180;ENSPSIG00000009897;ENSPSIG00000010266;ENSPSIG00000011476;ENSPSIG00000012242;ENSPSIG00000012753;ENSPSIG00000012923;ENSPSIG00000013296;ENSPSIG00000014605;ENSPSIG00000015225;ENSPSIG00000015471;ENSPSIG00000015588;ENSPSIG00000016385;ENSPSIG00000016999
Proximal tubule bicarbonate reclamation	ENSPSIG00000015847
Terpenoid backbone biosynthesis	ENSPSIG00000002816;ENSPSIG00000009679
Retinol metabolism	ENSPSIG00000000520;ENSPSIG00000002749;ENSPSIG00000003683;ENSPSIG00000005815;ENSPSIG00000007496;ENSPSIG00000008206;ENSPSIG00000009623;ENSPSIG00000009676;ENSPSIG00000014851;ENSPSIG00000017810;ENSPSIG00000018142
Glycosaminoglycan biosynthesis - heparan sulfate / heparin	ENSPSIG00000000883
RNA transport	ENSPSIG00000002146;ENSPSIG00000002770;ENSPSIG00000002847;ENSPSIG00000003043;ENSPSIG00000003898;ENSPSIG00000004082;ENSPSIG00000005458;ENSPSIG00000006102;ENSPSIG00000006546;ENSPSIG00000006813;ENSPSIG00000007182;ENSPSIG00000007417;ENSPSIG00000008080;ENSPSIG00000008173;ENSPSIG00000008610;ENSPSIG00000010768;ENSPSIG00000011196;ENSPSIG00000011970;ENSPSIG00000013798;ENSPSIG00000016472;ENSPSIG00000017738;…
Cytokine-cytokine receptor interaction	ENSPSIG00000002111;ENSPSIG00000004515;ENSPSIG00000005496;ENSPSIG00000006602;ENSPSIG00000006994;ENSPSIG00000008188;ENSPSIG00000008700;ENSPSIG00000008843;ENSPSIG00000009530;ENSPSIG00000009973;ENSPSIG00000010181;ENSPSIG00000010400;ENSPSIG00000010826;ENSPSIG00000010846;ENSPSIG00000011805;ENSPSIG00000012240;ENSPSIG00000012931;ENSPSIG00000014422;ENSPSIG00000015204;ENSPSIG00000016799;ENSPSIG00000017267;…
Sphingolipid metabolism	ENSPSIG00000002609;ENSPSIG00000002641;ENSPSIG00000003509;ENSPSIG00000004427;ENSPSIG00000008125;ENSPSIG00000009180;ENSPSIG00000009989;ENSPSIG00000011555;ENSPSIG00000013733;ENSPSIG00000014723;ENSPSIG00000016673
Pyrimidine metabolism	ENSPSIG00000002870;ENSPSIG00000002973;ENSPSIG00000003343;ENSPSIG00000004644;ENSPSIG00000006113;ENSPSIG00000006691;ENSPSIG00000007223;ENSPSIG00000007893;ENSPSIG00000009291;ENSPSIG00000009321;ENSPSIG00000009701;ENSPSIG00000010575;ENSPSIG00000010726;ENSPSIG00000012580;ENSPSIG00000014206;ENSPSIG00000014658;ENSPSIG00000015432;ENSPSIG00000015696
Lysine biosynthesis	ENSPSIG00000009122
Cell adhesion molecules (CAMs)	ENSPSIG00000002107;ENSPSIG00000002185;ENSPSIG00000003812;ENSPSIG00000004420;ENSPSIG00000006326;ENSPSIG00000006806;ENSPSIG00000006942;ENSPSIG00000009196;ENSPSIG00000010475;ENSPSIG00000010694;ENSPSIG00000011946;ENSPSIG00000012436;ENSPSIG00000013072;ENSPSIG00000013759;ENSPSIG00000013827;ENSPSIG00000014793;ENSPSIG00000016053;ENSPSIG00000016752;ENSPSIG00000016828;ENSPSIG00000016890
TGF-beta signaling pathway	ENSPSIG00000005496;ENSPSIG00000007013;ENSPSIG00000009530;ENSPSIG00000010181;ENSPSIG00000012240;ENSPSIG00000014895;ENSPSIG00000015107;ENSPSIG00000015204;ENSPSIG00000017002;ENSPSIG00000017901
Histidine metabolism	ENSPSIG00000011212;ENSPSIG00000014175;ENSPSIG00000014322;ENSPSIG00000016723
Phenylalanine metabolism	ENSPSIG00000004661;ENSPSIG00000005685;ENSPSIG00000014051;ENSPSIG00000014175;ENSPSIG00000014322;ENSPSIG00000016723
FoxO signaling pathway	ENSPSIG00000003036;ENSPSIG00000003639;ENSPSIG00000004050;ENSPSIG00000004597;ENSPSIG00000005304;ENSPSIG00000005814;ENSPSIG00000006732;ENSPSIG00000006994;ENSPSIG00000007060;ENSPSIG00000007146;ENSPSIG00000007776;ENSPSIG00000007801;ENSPSIG00000008856;ENSPSIG00000009973;ENSPSIG00000011968;ENSPSIG00000013843;ENSPSIG00000013936;ENSPSIG00000015104;ENSPSIG00000015847;ENSPSIG00000015868
Fatty acid biosynthesis	ENSPSIG00000005667;ENSPSIG00000006718;ENSPSIG00000010139;ENSPSIG00000011010
Phosphatidylinositol signaling system	ENSPSIG00000002173;ENSPSIG00000002229;ENSPSIG00000002289;ENSPSIG00000002346;ENSPSIG00000002386;ENSPSIG00000004497;ENSPSIG00000004597;ENSPSIG00000005118;ENSPSIG00000005205;ENSPSIG00000006588;ENSPSIG00000006671;ENSPSIG00000007360;ENSPSIG00000008682;ENSPSIG00000008753;ENSPSIG00000008822;ENSPSIG00000008856;ENSPSIG00000010117;ENSPSIG00000010746;ENSPSIG00000011053;ENSPSIG00000011689;ENSPSIG00000012164;…
Cytosolic DNA-sensing pathway	ENSPSIG00000002870;ENSPSIG00000005304;ENSPSIG00000006113;ENSPSIG00000009701;ENSPSIG00000009973;ENSPSIG00000010726;ENSPSIG00000012580
Epstein-Barr virus infection	ENSPSIG00000002973
Thyroid hormone signaling pathway	ENSPSIG00000006957
Sulfur relay system	ENSPSIG00000000118;ENSPSIG00000005954;ENSPSIG00000006252;ENSPSIG00000014735
MAPK signaling pathway	ENSPSIG00000000106;ENSPSIG00000002727;ENSPSIG00000003132;ENSPSIG00000003314;ENSPSIG00000003350;ENSPSIG00000003535;ENSPSIG00000003575;ENSPSIG00000003684;ENSPSIG00000004112;ENSPSIG00000005304;ENSPSIG00000006139;ENSPSIG00000006253;ENSPSIG00000006400;ENSPSIG00000006732;ENSPSIG00000007203;ENSPSIG00000007758;ENSPSIG00000008293;ENSPSIG00000008546;ENSPSIG00000008722;ENSPSIG00000009815;ENSPSIG00000009934;…
Base excision repair	ENSPSIG00000002123;ENSPSIG00000003331;ENSPSIG00000006691;ENSPSIG00000007216;ENSPSIG00000008471;ENSPSIG00000008879;ENSPSIG00000010238;ENSPSIG00000014160;ENSPSIG00000014196;ENSPSIG00000015696
Fructose and mannose metabolism	ENSPSIG00000003598;ENSPSIG00000003744;ENSPSIG00000004197;ENSPSIG00000007577;ENSPSIG00000007875;ENSPSIG00000008414;ENSPSIG00000009342;ENSPSIG00000010337
ECM-receptor interaction	ENSPSIG00000002107;ENSPSIG00000003793;ENSPSIG00000003797;ENSPSIG00000005403;ENSPSIG00000005753;ENSPSIG00000006465;ENSPSIG00000006957;ENSPSIG00000007420;ENSPSIG00000007673;ENSPSIG00000008697;ENSPSIG00000008782;ENSPSIG00000009194;ENSPSIG00000009797;ENSPSIG00000010694;ENSPSIG00000012330;ENSPSIG00000012359;ENSPSIG00000013212;ENSPSIG00000013425;ENSPSIG00000014269;ENSPSIG00000014546;ENSPSIG00000016338;…
Viral carcinogenesis	ENSPSIG00000012242
2-Oxocarboxylic acid metabolism	ENSPSIG00000003243;ENSPSIG00000005685;ENSPSIG00000007077;ENSPSIG00000009122;ENSPSIG00000013058;ENSPSIG00000013523;ENSPSIG00000014051
Riboflavin metabolism	ENSPSIG00000015951
Inositol phosphate metabolism	ENSPSIG00000002173;ENSPSIG00000002229;ENSPSIG00000002289;ENSPSIG00000002346;ENSPSIG00000002386;ENSPSIG00000004497;ENSPSIG00000004597;ENSPSIG00000005118;ENSPSIG00000006671;ENSPSIG00000008682;ENSPSIG00000008822;ENSPSIG00000009907;ENSPSIG00000010746;ENSPSIG00000011053;ENSPSIG00000011689;ENSPSIG00000012164;ENSPSIG00000014312;ENSPSIG00000014659;ENSPSIG00000017341;ENSPSIG00000017434
ABC transporters	ENSPSIG00000002589;ENSPSIG00000005929;ENSPSIG00000007351;ENSPSIG00000015471;ENSPSIG00000016140;ENSPSIG00000016331;ENSPSIG00000016860
Proteasome	ENSPSIG00000004599;ENSPSIG00000006897
Salmonella infection	ENSPSIG00000001500;ENSPSIG00000002063;ENSPSIG00000004112;ENSPSIG00000006732;ENSPSIG00000008293;ENSPSIG00000009973;ENSPSIG00000013885;ENSPSIG00000015806;ENSPSIG00000017598;ENSPSIG00000018144
RNA degradation	ENSPSIG00000003998;ENSPSIG00000004197;ENSPSIG00000007002;ENSPSIG00000008414;ENSPSIG00000008474;ENSPSIG00000009211;ENSPSIG00000012706;ENSPSIG00000012860;ENSPSIG00000014210;ENSPSIG00000014678;ENSPSIG00000015414;ENSPSIG00000015964;ENSPSIG00000016020;ENSPSIG00000017690
Amino sugar and nucleotide sugar metabolism	ENSPSIG00000002654;ENSPSIG00000006332;ENSPSIG00000010312;ENSPSIG00000010337;ENSPSIG00000011022;ENSPSIG00000011429
Insulin secretion	ENSPSIG00000006549;ENSPSIG00000014664
Tryptophan metabolism	ENSPSIG00000004243;ENSPSIG00000006107;ENSPSIG00000007496;ENSPSIG00000009122;ENSPSIG00000009281;ENSPSIG00000009421;ENSPSIG00000014322;ENSPSIG00000016723;ENSPSIG00000018142
Fanconi anemia pathway	ENSPSIG00000005737;ENSPSIG00000005927;ENSPSIG00000010283;ENSPSIG00000011430;ENSPSIG00000012685;ENSPSIG00000012767;ENSPSIG00000013040;ENSPSIG00000013597;ENSPSIG00000014451;ENSPSIG00000016572;ENSPSIG00000017887
Protein processing in endoplasmic reticulum	ENSPSIG00000003007;ENSPSIG00000005688;ENSPSIG00000006076;ENSPSIG00000006672;ENSPSIG00000007858;ENSPSIG00000008316;ENSPSIG00000008831;ENSPSIG00000010036;ENSPSIG00000010349;ENSPSIG00000012006;ENSPSIG00000012450;ENSPSIG00000012616;ENSPSIG00000013229;ENSPSIG00000013536;ENSPSIG00000014390;ENSPSIG00000015067;ENSPSIG00000015149;ENSPSIG00000016450;ENSPSIG00000017095;ENSPSIG00000017320;ENSPSIG00000017694;…
Rheumatoid arthritis	ENSPSIG00000012242
Mucin type O-Glycan biosynthesis	ENSPSIG00000003679;ENSPSIG00000003738;ENSPSIG00000004942;ENSPSIG00000005019;ENSPSIG00000010831;ENSPSIG00000011202;ENSPSIG00000017334
Mismatch repair	ENSPSIG00000002123;ENSPSIG00000006691;ENSPSIG00000008430;ENSPSIG00000010283
Basal transcription factors	ENSPSIG00000002741;ENSPSIG00000005345;ENSPSIG00000006675;ENSPSIG00000012562
Tight junction	ENSPSIG00000001500;ENSPSIG00000002185;ENSPSIG00000003519;ENSPSIG00000005287;ENSPSIG00000005674;ENSPSIG00000006213;ENSPSIG00000006514;ENSPSIG00000007282;ENSPSIG00000007419;ENSPSIG00000007887;ENSPSIG00000008921;ENSPSIG00000010963;ENSPSIG00000011032;ENSPSIG00000011823;ENSPSIG00000011946;ENSPSIG00000012436;ENSPSIG00000012531;ENSPSIG00000012845;ENSPSIG00000013072;ENSPSIG00000013936;ENSPSIG00000014923;…
Pentose phosphate pathway	ENSPSIG00000003744;ENSPSIG00000003992;ENSPSIG00000004197;ENSPSIG00000008414;ENSPSIG00000010312;ENSPSIG00000011429;ENSPSIG00000012534
Dorso-ventral axis formation	ENSPSIG00000003266;ENSPSIG00000008327;ENSPSIG00000010572;ENSPSIG00000011944;ENSPSIG00000013936;ENSPSIG00000016717
Apoptosis	ENSPSIG00000004597;ENSPSIG00000005304;ENSPSIG00000006104;ENSPSIG00000006994;ENSPSIG00000008308;ENSPSIG00000008856;ENSPSIG00000011998;ENSPSIG00000012616;ENSPSIG00000013302;ENSPSIG00000017775;ENSPSIG00000018086
Folate biosynthesis	ENSPSIG00000003830;ENSPSIG00000011578
Arachidonic acid metabolism	ENSPSIG00000004078;ENSPSIG00000004306;ENSPSIG00000004843;ENSPSIG00000005598;ENSPSIG00000006117;ENSPSIG00000010421;ENSPSIG00000017722
Phenylalanine, tyrosine and tryptophan biosynthesis	ENSPSIG00000005685;ENSPSIG00000014051
Notch signaling pathway	ENSPSIG00000002983;ENSPSIG00000003168;ENSPSIG00000004542;ENSPSIG00000005993;ENSPSIG00000006251;ENSPSIG00000010572;ENSPSIG00000010834;ENSPSIG00000011669;ENSPSIG00000013040;ENSPSIG00000014554
RNA polymerase	ENSPSIG00000002870;ENSPSIG00000002973;ENSPSIG00000006113;ENSPSIG00000009321;ENSPSIG00000009701;ENSPSIG00000010726;ENSPSIG00000012580
beta-Alanine metabolism	ENSPSIG00000002335;ENSPSIG00000004661;ENSPSIG00000012329;ENSPSIG00000014175;ENSPSIG00000017384
Hypertrophic cardiomyopathy (HCM)	ENSPSIG00000006957
Vasopressin-regulated water reabsorption	ENSPSIG00000006549
Pathways in cancer	ENSPSIG00000016752
Propanoate metabolism	ENSPSIG00000007505;ENSPSIG00000009322;ENSPSIG00000011010;ENSPSIG00000011048;ENSPSIG00000012329;ENSPSIG00000014038
Glycosphingolipid biosynthesis - lacto and neolacto series	ENSPSIG00000000057;ENSPSIG00000005003;ENSPSIG00000014766
Platelet activation	ENSPSIG00000006957;ENSPSIG00000014269
Cell cycle	ENSPSIG00000000212;ENSPSIG00000002123;ENSPSIG00000002363;ENSPSIG00000003036;ENSPSIG00000004159;ENSPSIG00000006428;ENSPSIG00000007109;ENSPSIG00000007704;ENSPSIG00000008005;ENSPSIG00000008926;ENSPSIG00000009153;ENSPSIG00000009292;ENSPSIG00000009470;ENSPSIG00000009510;ENSPSIG00000009764;ENSPSIG00000009987;ENSPSIG00000010493;ENSPSIG00000011042;ENSPSIG00000011399;ENSPSIG00000011732;ENSPSIG00000011820;…
VEGF signaling pathway	ENSPSIG00000002609;ENSPSIG00000004597;ENSPSIG00000006732;ENSPSIG00000008682;ENSPSIG00000008856;ENSPSIG00000013936;ENSPSIG00000017722;ENSPSIG00000018086
Calcium signaling pathway	ENSPSIG00000001869;ENSPSIG00000002346;ENSPSIG00000002609;ENSPSIG00000002788;ENSPSIG00000003137;ENSPSIG00000004954;ENSPSIG00000004996;ENSPSIG00000005441;ENSPSIG00000005812;ENSPSIG00000006356;ENSPSIG00000006653;ENSPSIG00000007238;ENSPSIG00000008682;ENSPSIG00000008722;ENSPSIG00000009379;ENSPSIG00000009396;ENSPSIG00000010109;ENSPSIG00000010311;ENSPSIG00000010322;ENSPSIG00000010710;ENSPSIG00000011297;…
Complement and coagulation cascades	ENSPSIG00000002174
Citrate cycle (TCA cycle)	ENSPSIG00000003243;ENSPSIG00000005492;ENSPSIG00000007077;ENSPSIG00000009421;ENSPSIG00000010856;ENSPSIG00000015847;ENSPSIG00000017022
Valine, leucine and isoleucine degradation	ENSPSIG00000005086;ENSPSIG00000006107;ENSPSIG00000012329;ENSPSIG00000012613;ENSPSIG00000018142
Cardiac muscle contraction	ENSPSIG00000003949;ENSPSIG00000007419;ENSPSIG00000010109;ENSPSIG00000010963;ENSPSIG00000011512;ENSPSIG00000012510;ENSPSIG00000013357;ENSPSIG00000016471
Amoebiasis	ENSPSIG00000014269
Non-homologous end-joining	ENSPSIG00000007216;ENSPSIG00000013929
Protein digestion and absorption	ENSPSIG00000014269
Spliceosome	ENSPSIG00000002232;ENSPSIG00000003011;ENSPSIG00000003158;ENSPSIG00000003674;ENSPSIG00000003768;ENSPSIG00000004397;ENSPSIG00000004486;ENSPSIG00000005550;ENSPSIG00000007717;ENSPSIG00000009565;ENSPSIG00000010036;ENSPSIG00000011477;ENSPSIG00000012332;ENSPSIG00000012450;ENSPSIG00000012642;ENSPSIG00000013524;ENSPSIG00000014097;ENSPSIG00000016449;ENSPSIG00000017115
DNA replication	ENSPSIG00000002123;ENSPSIG00000003343;ENSPSIG00000006428;ENSPSIG00000006691;ENSPSIG00000007698;ENSPSIG00000008430;ENSPSIG00000009291;ENSPSIG00000009764;ENSPSIG00000009987;ENSPSIG00000010575;ENSPSIG00000011042;ENSPSIG00000012039;ENSPSIG00000015696
Fatty acid metabolism	ENSPSIG00000005667;ENSPSIG00000006107;ENSPSIG00000006478;ENSPSIG00000006718;ENSPSIG00000010139;ENSPSIG00000011010;ENSPSIG00000011151;ENSPSIG00000011582;ENSPSIG00000012613;ENSPSIG00000017049
Ascorbate and aldarate metabolism	ENSPSIG00000002749
Proteoglycans in cancer	ENSPSIG00000006957
MicroRNAs in cancer	ENSPSIG00000006957
Steroid hormone biosynthesis	ENSPSIG00000002336;ENSPSIG00000002749;ENSPSIG00000003991;ENSPSIG00000005637;ENSPSIG00000005815;ENSPSIG00000007322;ENSPSIG00000007496;ENSPSIG00000009135;ENSPSIG00000009918;ENSPSIG00000010231;ENSPSIG00000016963
Galactose metabolism	ENSPSIG00000004197;ENSPSIG00000006332;ENSPSIG00000007789;ENSPSIG00000007875;ENSPSIG00000008414;ENSPSIG00000010312
Arginine and proline metabolism	ENSPSIG00000005195;ENSPSIG00000005685;ENSPSIG00000006047;ENSPSIG00000006577;ENSPSIG00000006798;ENSPSIG00000007575;ENSPSIG00000008482;ENSPSIG00000010956;ENSPSIG00000013058;ENSPSIG00000014051;ENSPSIG00000014322;ENSPSIG00000014479;ENSPSIG00000017577
alpha-Linolenic acid metabolism	ENSPSIG00000004306;ENSPSIG00000017722
Biosynthesis of unsaturated fatty acids	ENSPSIG00000017049
PI3K-Akt signaling pathway	ENSPSIG00000006957;ENSPSIG00000014269;ENSPSIG00000015847
Homologous recombination	ENSPSIG00000006691;ENSPSIG00000012767;ENSPSIG00000013822
Collecting duct acid secretion	ENSPSIG00000012242
Tyrosine metabolism	ENSPSIG00000002336;ENSPSIG00000004661;ENSPSIG00000005685;ENSPSIG00000009623;ENSPSIG00000014051;ENSPSIG00000014175;ENSPSIG00000014322;ENSPSIG00000016723;ENSPSIG00000018142
Wnt signaling pathway	ENSPSIG00000001750;ENSPSIG00000002356;ENSPSIG00000002794;ENSPSIG00000002885;ENSPSIG00000002983;ENSPSIG00000003298;ENSPSIG00000004050;ENSPSIG00000007887;ENSPSIG00000008023;ENSPSIG00000009182;ENSPSIG00000009224;ENSPSIG00000009470;ENSPSIG00000009504;ENSPSIG00000011911;ENSPSIG00000013302;ENSPSIG00000013806;ENSPSIG00000014554;ENSPSIG00000014878;ENSPSIG00000016584;ENSPSIG00000017740;ENSPSIG00000018015;…
mTOR signaling pathway	ENSPSIG00000003639;ENSPSIG00000004597;ENSPSIG00000005304;ENSPSIG00000008801;ENSPSIG00000008856;ENSPSIG00000012813;ENSPSIG00000017738;ENSPSIG00000017805
Tuberculosis	ENSPSIG00000012242
Steroid biosynthesis	ENSPSIG00000002305;ENSPSIG00000003855;ENSPSIG00000006053;ENSPSIG00000008241;ENSPSIG00000015924
Synaptic vesicle cycle	ENSPSIG00000006549;ENSPSIG00000012242
Taurine and hypotaurine metabolism	ENSPSIG00000002335;ENSPSIG00000017384
Glycosaminoglycan biosynthesis - chondroitin sulfate / dermatan sulfate	ENSPSIG00000000883;ENSPSIG00000013057
Starch and sucrose metabolism	ENSPSIG00000002749;ENSPSIG00000003616;ENSPSIG00000006805;ENSPSIG00000007326;ENSPSIG00000007789;ENSPSIG00000009897;ENSPSIG00000010312;ENSPSIG00000011429
Aminoacyl-tRNA biosynthesis	ENSPSIG00000007855;ENSPSIG00000009657;ENSPSIG00000012929;ENSPSIG00000015501;ENSPSIG00000015616;ENSPSIG00000017566;ENSPSIG00000017832
Glutathione metabolism	ENSPSIG00000010421;ENSPSIG00000010874;ENSPSIG00000012560;ENSPSIG00000017411
Ubiquitin mediated proteolysis	ENSPSIG00000002624;ENSPSIG00000005688;ENSPSIG00000006695;ENSPSIG00000006924;ENSPSIG00000007109;ENSPSIG00000007704;ENSPSIG00000009153;ENSPSIG00000010287;ENSPSIG00000011820;ENSPSIG00000012006;ENSPSIG00000012035;ENSPSIG00000012102;ENSPSIG00000012199;ENSPSIG00000012638;ENSPSIG00000014348;ENSPSIG00000015344;ENSPSIG00000015530;ENSPSIG00000015561;ENSPSIG00000015647;ENSPSIG00000017159
Sulfur metabolism	ENSPSIG00000003071;ENSPSIG00000005954;ENSPSIG00000006252;ENSPSIG00000006485
Hippo signaling pathway	ENSPSIG00000016752
Ether lipid metabolism	ENSPSIG00000003442;ENSPSIG00000003509;ENSPSIG00000004306;ENSPSIG00000016255;ENSPSIG00000016623;ENSPSIG00000016673;ENSPSIG00000017722
Hedgehog signaling pathway	ENSPSIG00000002885;ENSPSIG00000004050;ENSPSIG00000004464;ENSPSIG00000009182;ENSPSIG00000011911;ENSPSIG00000015232;ENSPSIG00000016584;ENSPSIG00000017336
Osteoclast differentiation	ENSPSIG00000006957
Insulin signaling pathway	ENSPSIG00000000765;ENSPSIG00000002289;ENSPSIG00000003132;ENSPSIG00000003616;ENSPSIG00000003639;ENSPSIG00000003744;ENSPSIG00000004597;ENSPSIG00000004601;ENSPSIG00000005304;ENSPSIG00000006805;ENSPSIG00000007665;ENSPSIG00000007801;ENSPSIG00000008426;ENSPSIG00000008856;ENSPSIG00000010139;ENSPSIG00000011010;ENSPSIG00000011012;ENSPSIG00000011053;ENSPSIG00000011499;ENSPSIG00000011633;ENSPSIG00000011968;…
Glycine, serine and threonine metabolism	ENSPSIG00000002397;ENSPSIG00000003253;ENSPSIG00000004661;ENSPSIG00000006047;ENSPSIG00000006099;ENSPSIG00000006338;ENSPSIG00000006798;ENSPSIG00000007821;ENSPSIG00000010509;ENSPSIG00000011510;ENSPSIG00000012801;ENSPSIG00000014322;ENSPSIG00000014726;ENSPSIG00000018134
Oxidative phosphorylation	ENSPSIG00000006558;ENSPSIG00000012242;ENSPSIG00000014605;ENSPSIG00000016999;ENSPSIG00000017036
PPAR signaling pathway	ENSPSIG00000004601;ENSPSIG00000005667;ENSPSIG00000006478;ENSPSIG00000006718;ENSPSIG00000009217;ENSPSIG00000010204;ENSPSIG00000012746;ENSPSIG00000015847
Jak-STAT signaling pathway	ENSPSIG00000002111;ENSPSIG00000003520;ENSPSIG00000004597;ENSPSIG00000006602;ENSPSIG00000008188;ENSPSIG00000008856;ENSPSIG00000009470;ENSPSIG00000009973;ENSPSIG00000010826;ENSPSIG00000010846;ENSPSIG00000012638;ENSPSIG00000014045;ENSPSIG00000015530;ENSPSIG00000015561;ENSPSIG00000015868;ENSPSIG00000016386;ENSPSIG00000017159;ENSPSIG00000018033
Salivary secretion	ENSPSIG00000006549
Melanogenesis	ENSPSIG00000001750;ENSPSIG00000002748;ENSPSIG00000002885;ENSPSIG00000002983;ENSPSIG00000003137;ENSPSIG00000003298;ENSPSIG00000005343;ENSPSIG00000006461;ENSPSIG00000007295;ENSPSIG00000009182;ENSPSIG00000009379;ENSPSIG00000011911;ENSPSIG00000013806;ENSPSIG00000013936;ENSPSIG00000014554;ENSPSIG00000016584;ENSPSIG00000018015
Herpes simplex infection	ENSPSIG00000003036;ENSPSIG00000003520;ENSPSIG00000003812;ENSPSIG00000004397;ENSPSIG00000005304;ENSPSIG00000005345;ENSPSIG00000005420;ENSPSIG00000006364;ENSPSIG00000006806;ENSPSIG00000007474;ENSPSIG00000007887;ENSPSIG00000009973;ENSPSIG00000010349;ENSPSIG00000012562;ENSPSIG00000013131;ENSPSIG00000013302;ENSPSIG00000013807;ENSPSIG00000014045;ENSPSIG00000014348;ENSPSIG00000015357;ENSPSIG00000017598;…
Pyruvate metabolism	ENSPSIG00000003253;ENSPSIG00000005492;ENSPSIG00000007505;ENSPSIG00000011010;ENSPSIG00000013687;ENSPSIG00000014038;ENSPSIG00000015649;ENSPSIG00000015847
Glycerophospholipid metabolism	ENSPSIG00000002207;ENSPSIG00000003442;ENSPSIG00000003509;ENSPSIG00000004306;ENSPSIG00000005001;ENSPSIG00000005205;ENSPSIG00000006588;ENSPSIG00000007169;ENSPSIG00000007360;ENSPSIG00000008753;ENSPSIG00000009734;ENSPSIG00000010117;ENSPSIG00000010922;ENSPSIG00000014596;ENSPSIG00000015383;ENSPSIG00000016623;ENSPSIG00000017722
Regulation of autophagy	ENSPSIG00000003639;ENSPSIG00000007058;ENSPSIG00000008801
Aldosterone-regulated sodium reabsorption	ENSPSIG00000010287
Transcriptional misregulation in cancer	ENSPSIG00000018139
Phagosome	ENSPSIG00000001500;ENSPSIG00000002226;ENSPSIG00000003198;ENSPSIG00000003247;ENSPSIG00000003812;ENSPSIG00000004497;ENSPSIG00000006806;ENSPSIG00000006957;ENSPSIG00000007037;ENSPSIG00000008377;ENSPSIG00000009194;ENSPSIG00000009807;ENSPSIG00000010016;ENSPSIG00000010210;ENSPSIG00000011845;ENSPSIG00000012242;ENSPSIG00000012299;ENSPSIG00000013885;ENSPSIG00000014483;ENSPSIG00000014605;ENSPSIG00000014990;…
Ribosome biogenesis in eukaryotes	ENSPSIG00000006469;ENSPSIG00000006488;ENSPSIG00000007790;ENSPSIG00000007887;ENSPSIG00000007988;ENSPSIG00000009264;ENSPSIG00000009821;ENSPSIG00000010048;ENSPSIG00000011773;ENSPSIG00000012302;ENSPSIG00000012435;ENSPSIG00000012817;ENSPSIG00000013024;ENSPSIG00000013765;ENSPSIG00000014028;ENSPSIG00000014763;ENSPSIG00000016611;ENSPSIG00000017455;ENSPSIG00000017740
Adipocytokine signaling pathway	ENSPSIG00000003520;ENSPSIG00000003639;ENSPSIG00000005304;ENSPSIG00000005667;ENSPSIG00000006718;ENSPSIG00000007801;ENSPSIG00000008331;ENSPSIG00000011968;ENSPSIG00000014045;ENSPSIG00000015847;ENSPSIG00000015868;ENSPSIG00000017856;ENSPSIG00000018007
Huntington's disease	ENSPSIG00000002973;ENSPSIG00000011407
Lysine degradation	ENSPSIG00000002281;ENSPSIG00000006107;ENSPSIG00000007066;ENSPSIG00000008407;ENSPSIG00000008563;ENSPSIG00000009122;ENSPSIG00000009421;ENSPSIG00000010644;ENSPSIG00000011107;ENSPSIG00000015387;ENSPSIG00000017022
Adrenergic signaling in cardiomyocytes	ENSPSIG00000002748;ENSPSIG00000003137;ENSPSIG00000003949;ENSPSIG00000004597;ENSPSIG00000004954;ENSPSIG00000005343;ENSPSIG00000005441;ENSPSIG00000006461;ENSPSIG00000006732;ENSPSIG00000007295;ENSPSIG00000007419;ENSPSIG00000008509;ENSPSIG00000008856;ENSPSIG00000009061;ENSPSIG00000009379;ENSPSIG00000009396;ENSPSIG00000010109;ENSPSIG00000010963;ENSPSIG00000011512;ENSPSIG00000012510;ENSPSIG00000013331;…
Focal adhesion	ENSPSIG00000001500;ENSPSIG00000002107;ENSPSIG00000003793;ENSPSIG00000003797;ENSPSIG00000003826;ENSPSIG00000004112;ENSPSIG00000004597;ENSPSIG00000005403;ENSPSIG00000006465;ENSPSIG00000006653;ENSPSIG00000006957;ENSPSIG00000007420;ENSPSIG00000007673;ENSPSIG00000007681;ENSPSIG00000008293;ENSPSIG00000008426;ENSPSIG00000008697;ENSPSIG00000008700;ENSPSIG00000008782;ENSPSIG00000008856;ENSPSIG00000008923;…
Other types of O-glycan biosynthesis	ENSPSIG00000005506;ENSPSIG00000006600;ENSPSIG00000010644;ENSPSIG00000011729;ENSPSIG00000011909;ENSPSIG00000015387
Linoleic acid metabolism	ENSPSIG00000004306;ENSPSIG00000017722
Dilated cardiomyopathy	ENSPSIG00000006957
Pantothenate and CoA biosynthesis	ENSPSIG00000016510
