# Supplementary material for: Genome-wide identification and comparison of differentially expressed profiles of miRNAs and lncRNAs with associated ceRNA networks in the gonads of Chinese soft-shelled turtle, Pelodiscus sinensis
Source: BMC Genomics. 2020 Jun 29;21:443. doi: 10.1186/s12864-020-06826-1 (PMC7322844; doi:10.1186/s12864-020-06826-1)
Supplement: Supplementary file 10 — Additional file 10 KEGG pathway analysis of DElncRNAs in trans [file 12864_2020_6826_MOESM10_ESM.xlsx]

## Sheet: Sheet1
KEGG Pathway	Genes
Hedgehog signaling pathway	ENSPSIG00000002885;ENSPSIG00000004464;ENSPSIG00000006958;ENSPSIG00000006970;ENSPSIG00000007055;ENSPSIG00000008752;ENSPSIG00000012899;ENSPSIG00000016584;ENSPSIG00000017336
Ovarian steroidogenesis	ENSPSIG00000007628
Amino sugar and nucleotide sugar metabolism	ENSPSIG00000008689;ENSPSIG00000009670;ENSPSIG00000012223;ENSPSIG00000013053;ENSPSIG00000013692;ENSPSIG00000017517
Cytokine-cytokine receptor interaction	ENSPSIG00000002111;ENSPSIG00000004515;ENSPSIG00000005386;ENSPSIG00000005880;ENSPSIG00000006331;ENSPSIG00000008843;ENSPSIG00000009109;ENSPSIG00000009456;ENSPSIG00000009762;ENSPSIG00000009831;ENSPSIG00000009973;ENSPSIG00000010181;ENSPSIG00000010485;ENSPSIG00000011211;ENSPSIG00000011962;ENSPSIG00000012240;ENSPSIG00000013142;ENSPSIG00000016115;ENSPSIG00000017098;ENSPSIG00000017267;ENSPSIG00000017655;…
Sphingolipid signaling pathway	ENSPSIG00000010660
Thyroid hormone synthesis	ENSPSIG00000007628
Pantothenate and CoA biosynthesis	ENSPSIG00000003275;ENSPSIG00000006021;ENSPSIG00000015349
Notch signaling pathway	ENSPSIG00000002983;ENSPSIG00000004482;ENSPSIG00000006251;ENSPSIG00000008135;ENSPSIG00000010572;ENSPSIG00000011669;ENSPSIG00000011726;ENSPSIG00000012458
Hepatitis C	ENSPSIG00000010660
Measles	ENSPSIG00000010660
Neuroactive ligand-receptor interaction	ENSPSIG00000001029;ENSPSIG00000005812;ENSPSIG00000006356;ENSPSIG00000006491;ENSPSIG00000009831;ENSPSIG00000009971;ENSPSIG00000012754;ENSPSIG00000014019;ENSPSIG00000014424;ENSPSIG00000014858;ENSPSIG00000016747
Nitrogen metabolism	ENSPSIG00000009752;ENSPSIG00000017577
NOD-like receptor signaling pathway	ENSPSIG00000004425;ENSPSIG00000005304;ENSPSIG00000009109;ENSPSIG00000009881;ENSPSIG00000009973;ENSPSIG00000011723;ENSPSIG00000012234;ENSPSIG00000013297;ENSPSIG00000013565;ENSPSIG00000014289
Homologous recombination	ENSPSIG00000002980;ENSPSIG00000006691
Thyroid hormone signaling pathway	ENSPSIG00000006957;ENSPSIG00000010660;ENSPSIG00000010875
Valine, leucine and isoleucine degradation	ENSPSIG00000007245;ENSPSIG00000015440;ENSPSIG00000016165;ENSPSIG00000018229
SNARE interactions in vesicular transport	ENSPSIG00000005809;ENSPSIG00000006549;ENSPSIG00000012528;ENSPSIG00000013379
Pyrimidine metabolism	ENSPSIG00000006691;ENSPSIG00000010726;ENSPSIG00000014006;ENSPSIG00000015696;ENSPSIG00000016619;ENSPSIG00000016900
mTOR signaling pathway	ENSPSIG00000002156;ENSPSIG00000004597;ENSPSIG00000005198;ENSPSIG00000005304;ENSPSIG00000006751;ENSPSIG00000008856;ENSPSIG00000010660;ENSPSIG00000011211
Protein digestion and absorption	ENSPSIG00000014269
Endocytosis	ENSPSIG00000002323;ENSPSIG00000002325;ENSPSIG00000002326;ENSPSIG00000002332;ENSPSIG00000003442;ENSPSIG00000004531;ENSPSIG00000005084;ENSPSIG00000006552;ENSPSIG00000007537;ENSPSIG00000007562;ENSPSIG00000007804;ENSPSIG00000008046;ENSPSIG00000008332;ENSPSIG00000008843;ENSPSIG00000009015;ENSPSIG00000010036;ENSPSIG00000010860;ENSPSIG00000012125;ENSPSIG00000012626;ENSPSIG00000012924;ENSPSIG00000012957;…
Epstein-Barr virus infection	ENSPSIG00000010660
Oxytocin signaling pathway	ENSPSIG00000007628;ENSPSIG00000010875
Osteoclast differentiation	ENSPSIG00000006957;ENSPSIG00000010660
ECM-receptor interaction	ENSPSIG00000002981;ENSPSIG00000003526;ENSPSIG00000003793;ENSPSIG00000003797;ENSPSIG00000005403;ENSPSIG00000005447;ENSPSIG00000005874;ENSPSIG00000006133;ENSPSIG00000006529;ENSPSIG00000006957;ENSPSIG00000007155;ENSPSIG00000007707;ENSPSIG00000007808;ENSPSIG00000007815;ENSPSIG00000007996;ENSPSIG00000009797;ENSPSIG00000010098;ENSPSIG00000012913;ENSPSIG00000013184;ENSPSIG00000013212;ENSPSIG00000014269;…
Riboflavin metabolism	ENSPSIG00000006021;ENSPSIG00000015951
TNF signaling pathway	ENSPSIG00000010660
Nucleotide excision repair	ENSPSIG00000006675;ENSPSIG00000006691;ENSPSIG00000009570;ENSPSIG00000011945;ENSPSIG00000013229;ENSPSIG00000015696
Cysteine and methionine metabolism	ENSPSIG00000002916;ENSPSIG00000006252;ENSPSIG00000006482;ENSPSIG00000006741;ENSPSIG00000014051
Drug metabolism - cytochrome P450	ENSPSIG00000007618;ENSPSIG00000010535;ENSPSIG00000012783;ENSPSIG00000015623
Mucin type O-Glycan biosynthesis	ENSPSIG00000008270
Other glycan degradation	ENSPSIG00000008558;ENSPSIG00000009163;ENSPSIG00000013715
Intestinal immune network for IgA production	ENSPSIG00000003493;ENSPSIG00000006806;ENSPSIG00000008843;ENSPSIG00000009973
Glutamatergic synapse	ENSPSIG00000007628
Non-alcoholic fatty liver disease (NAFLD)	ENSPSIG00000010660
Leukocyte transendothelial migration	ENSPSIG00000010875
Peroxisome	ENSPSIG00000005751;ENSPSIG00000007054;ENSPSIG00000010204;ENSPSIG00000012532;ENSPSIG00000014908;ENSPSIG00000015695
Fatty acid elongation	ENSPSIG00000005602;ENSPSIG00000007245;ENSPSIG00000009852;ENSPSIG00000010193;ENSPSIG00000016165
Alanine, aspartate and glutamate metabolism	ENSPSIG00000002335;ENSPSIG00000003903;ENSPSIG00000006074;ENSPSIG00000012259;ENSPSIG00000014051;ENSPSIG00000016960;ENSPSIG00000017384;ENSPSIG00000017577
Glioma	ENSPSIG00000010660
Rap1 signaling pathway	ENSPSIG00000006957;ENSPSIG00000007628;ENSPSIG00000010660;ENSPSIG00000010875;ENSPSIG00000016551
Influenza A	ENSPSIG00000010660;ENSPSIG00000010875
Retrograde endocannabinoid signaling	ENSPSIG00000007628
Tight junction	ENSPSIG00000001500;ENSPSIG00000003392;ENSPSIG00000004450;ENSPSIG00000005574;ENSPSIG00000005674;ENSPSIG00000007167;ENSPSIG00000007419;ENSPSIG00000007537;ENSPSIG00000007784;ENSPSIG00000007887;ENSPSIG00000008776;ENSPSIG00000010660;ENSPSIG00000010875;ENSPSIG00000010963;ENSPSIG00000011325;ENSPSIG00000011823;ENSPSIG00000012362;ENSPSIG00000012845;ENSPSIG00000013072;ENSPSIG00000014923;ENSPSIG00000014966;…
Aminoacyl-tRNA biosynthesis	ENSPSIG00000004218;ENSPSIG00000006220;ENSPSIG00000013607;ENSPSIG00000017832;ENSPSIG00000018093
Synthesis and degradation of ketone bodies	ENSPSIG00000018229;ENSPSIG00000018268
Colorectal cancer	ENSPSIG00000010660
Bile secretion	ENSPSIG00000007628
Glycerophospholipid metabolism	ENSPSIG00000003049;ENSPSIG00000003268;ENSPSIG00000003442;ENSPSIG00000004352;ENSPSIG00000004561;ENSPSIG00000005001;ENSPSIG00000008356;ENSPSIG00000008529;ENSPSIG00000009855;ENSPSIG00000010117;ENSPSIG00000014110;ENSPSIG00000014596;ENSPSIG00000016623
Lysosome	ENSPSIG00000002641;ENSPSIG00000002995;ENSPSIG00000003377;ENSPSIG00000005084;ENSPSIG00000008276;ENSPSIG00000009005;ENSPSIG00000009180;ENSPSIG00000010069;ENSPSIG00000012404;ENSPSIG00000013372;ENSPSIG00000013715;ENSPSIG00000014122;ENSPSIG00000014605;ENSPSIG00000015225;ENSPSIG00000015588;ENSPSIG00000015613;ENSPSIG00000016385
Glycosaminoglycan biosynthesis - heparan sulfate / heparin	ENSPSIG00000007687;ENSPSIG00000014960
Glycosaminoglycan biosynthesis - keratan sulfate	ENSPSIG00000005278
Central carbon metabolism in cancer	ENSPSIG00000010660
Chemokine signaling pathway	ENSPSIG00000007628;ENSPSIG00000010660
Pathways in cancer	ENSPSIG00000007628;ENSPSIG00000010660
Carbon metabolism	ENSPSIG00000003243;ENSPSIG00000006315;ENSPSIG00000007375;ENSPSIG00000007932;ENSPSIG00000008030;ENSPSIG00000008414;ENSPSIG00000008443;ENSPSIG00000011929;ENSPSIG00000013665;ENSPSIG00000014038;ENSPSIG00000014051;ENSPSIG00000014726;ENSPSIG00000015260;ENSPSIG00000016165;ENSPSIG00000016809;ENSPSIG00000017022;ENSPSIG00000017517;ENSPSIG00000017742
Ubiquinone and other terpenoid-quinone biosynthesis	ENSPSIG00000006744
Ribosome	ENSPSIG00000003091;ENSPSIG00000005634;ENSPSIG00000005905;ENSPSIG00000006821;ENSPSIG00000008208;ENSPSIG00000009613;ENSPSIG00000009937;ENSPSIG00000010490;ENSPSIG00000012469;ENSPSIG00000014883;ENSPSIG00000015206;ENSPSIG00000018211;ENSPSIG00000018234
Renal cell carcinoma	ENSPSIG00000010660
Tyrosine metabolism	ENSPSIG00000014051
Cardiac muscle contraction	ENSPSIG00000003340;ENSPSIG00000003949;ENSPSIG00000006160;ENSPSIG00000007419;ENSPSIG00000009931;ENSPSIG00000010109;ENSPSIG00000010285;ENSPSIG00000010963;ENSPSIG00000011512;ENSPSIG00000015836;ENSPSIG00000016388;ENSPSIG00000016471;ENSPSIG00000016978
Spliceosome	ENSPSIG00000001262;ENSPSIG00000002673;ENSPSIG00000002712;ENSPSIG00000003158;ENSPSIG00000003674;ENSPSIG00000004505;ENSPSIG00000004679;ENSPSIG00000007197;ENSPSIG00000008580;ENSPSIG00000010036;ENSPSIG00000010289;ENSPSIG00000010584;ENSPSIG00000010703;ENSPSIG00000012007;ENSPSIG00000012818;ENSPSIG00000013393;ENSPSIG00000014125;ENSPSIG00000015823;ENSPSIG00000017149;ENSPSIG00000017222
Chagas disease (American trypanosomiasis)	ENSPSIG00000010660
Glycosylphosphatidylinositol(GPI)-anchor biosynthesis	ENSPSIG00000004317;ENSPSIG00000016501
Histidine metabolism	ENSPSIG00000010472
Long-term potentiation	ENSPSIG00000007628
Steroid hormone biosynthesis	ENSPSIG00000005460;ENSPSIG00000005637;ENSPSIG00000005815;ENSPSIG00000007322;ENSPSIG00000009135;ENSPSIG00000016963
Choline metabolism in cancer	ENSPSIG00000010660
Butirosin and neomycin biosynthesis	ENSPSIG00000017517
Ubiquitin mediated proteolysis	ENSPSIG00000002238;ENSPSIG00000002624;ENSPSIG00000004314;ENSPSIG00000005773;ENSPSIG00000007704;ENSPSIG00000009015;ENSPSIG00000009067;ENSPSIG00000009398;ENSPSIG00000009933;ENSPSIG00000012035;ENSPSIG00000014348;ENSPSIG00000014592;ENSPSIG00000015530;ENSPSIG00000016548;ENSPSIG00000017579;ENSPSIG00000017782
cGMP-PKG signaling pathway	ENSPSIG00000007628;ENSPSIG00000010660
Purine metabolism	ENSPSIG00000002160;ENSPSIG00000002748;ENSPSIG00000005196;ENSPSIG00000005780;ENSPSIG00000006021;ENSPSIG00000006691;ENSPSIG00000007264;ENSPSIG00000007628;ENSPSIG00000007932;ENSPSIG00000008359;ENSPSIG00000009379;ENSPSIG00000010153;ENSPSIG00000010411;ENSPSIG00000010542;ENSPSIG00000010726;ENSPSIG00000012259;ENSPSIG00000012663;ENSPSIG00000013185;ENSPSIG00000013500;ENSPSIG00000014006;ENSPSIG00000014988;…
Base excision repair	ENSPSIG00000006691;ENSPSIG00000007216;ENSPSIG00000010238;ENSPSIG00000011945;ENSPSIG00000013901;ENSPSIG00000014160;ENSPSIG00000015696
Cell adhesion molecules (CAMs)	ENSPSIG00000003493;ENSPSIG00000003726;ENSPSIG00000006326;ENSPSIG00000006806;ENSPSIG00000009422;ENSPSIG00000010559;ENSPSIG00000013072;ENSPSIG00000013759;ENSPSIG00000013827;ENSPSIG00000015354;ENSPSIG00000015586;ENSPSIG00000016053;ENSPSIG00000016828;ENSPSIG00000016890;ENSPSIG00000017982
Protein export	ENSPSIG00000003003;ENSPSIG00000012009
Folate biosynthesis	ENSPSIG00000011578
GABAergic synapse	ENSPSIG00000007628
Platelet activation	ENSPSIG00000006957;ENSPSIG00000007628;ENSPSIG00000010660;ENSPSIG00000010875;ENSPSIG00000014269
Mismatch repair	ENSPSIG00000006691;ENSPSIG00000011945;ENSPSIG00000015278
Sulfur metabolism	ENSPSIG00000003071;ENSPSIG00000006252
Progesterone-mediated oocyte maturation	ENSPSIG00000002156;ENSPSIG00000002748;ENSPSIG00000004597;ENSPSIG00000005196;ENSPSIG00000005926;ENSPSIG00000007628;ENSPSIG00000008856;ENSPSIG00000009067;ENSPSIG00000009379;ENSPSIG00000010411;ENSPSIG00000010660;ENSPSIG00000011732;ENSPSIG00000013169;ENSPSIG00000013654;ENSPSIG00000014289;ENSPSIG00000014592
Glycosaminoglycan degradation	ENSPSIG00000013372;ENSPSIG00000015225
Tryptophan metabolism	ENSPSIG00000004243;ENSPSIG00000005460;ENSPSIG00000016165
Phosphatidylinositol signaling system	ENSPSIG00000002156;ENSPSIG00000002289;ENSPSIG00000002346;ENSPSIG00000003049;ENSPSIG00000003268;ENSPSIG00000004561;ENSPSIG00000004597;ENSPSIG00000006671;ENSPSIG00000008328;ENSPSIG00000008856;ENSPSIG00000010117;ENSPSIG00000011053;ENSPSIG00000012099;ENSPSIG00000013648;ENSPSIG00000017341;ENSPSIG00000017434;ENSPSIG00000017944
Ribosome biogenesis in eukaryotes	ENSPSIG00000004450;ENSPSIG00000007887;ENSPSIG00000009673;ENSPSIG00000009821;ENSPSIG00000012477;ENSPSIG00000012817;ENSPSIG00000014763
Dilated cardiomyopathy	ENSPSIG00000006957;ENSPSIG00000007628;ENSPSIG00000010875
Tuberculosis	ENSPSIG00000010660
Wnt signaling pathway	ENSPSIG00000002794;ENSPSIG00000002885;ENSPSIG00000002983;ENSPSIG00000004450;ENSPSIG00000005504;ENSPSIG00000006970;ENSPSIG00000007055;ENSPSIG00000007887;ENSPSIG00000008023;ENSPSIG00000008301;ENSPSIG00000009050;ENSPSIG00000009504;ENSPSIG00000010569;ENSPSIG00000011726;ENSPSIG00000012099;ENSPSIG00000014584;ENSPSIG00000016584;ENSPSIG00000018132
B cell receptor signaling pathway	ENSPSIG00000010660
RIG-I-like receptor signaling pathway	ENSPSIG00000005304;ENSPSIG00000007364;ENSPSIG00000009109;ENSPSIG00000011448;ENSPSIG00000011723;ENSPSIG00000013665;ENSPSIG00000013873;ENSPSIG00000014289
Regulation of autophagy	ENSPSIG00000006079;ENSPSIG00000007058
Steroid biosynthesis	ENSPSIG00000010939;ENSPSIG00000017174
Oxidative phosphorylation	ENSPSIG00000003340;ENSPSIG00000005112;ENSPSIG00000005583;ENSPSIG00000012404;ENSPSIG00000014605;ENSPSIG00000015655;ENSPSIG00000016978;ENSPSIG00000017656
Galactose metabolism	ENSPSIG00000008414;ENSPSIG00000008689;ENSPSIG00000009670;ENSPSIG00000015260;ENSPSIG00000017517
Glycosphingolipid biosynthesis - ganglio series	ENSPSIG00000007967
Morphine addiction	ENSPSIG00000007628
ABC transporters	ENSPSIG00000002589;ENSPSIG00000007730;ENSPSIG00000007886;ENSPSIG00000011985
MAPK signaling pathway	ENSPSIG00000003350;ENSPSIG00000003572;ENSPSIG00000003595;ENSPSIG00000004383;ENSPSIG00000005267;ENSPSIG00000005304;ENSPSIG00000005838;ENSPSIG00000006091;ENSPSIG00000006160;ENSPSIG00000006253;ENSPSIG00000006400;ENSPSIG00000006440;ENSPSIG00000008176;ENSPSIG00000008287;ENSPSIG00000008293;ENSPSIG00000008301;ENSPSIG00000008722;ENSPSIG00000008742;ENSPSIG00000009148;ENSPSIG00000009931;ENSPSIG00000010036;…
Nicotinate and nicotinamide metabolism	ENSPSIG00000004850;ENSPSIG00000006021;ENSPSIG00000009341;ENSPSIG00000013537;ENSPSIG00000014244;ENSPSIG00000016900
Phenylalanine, tyrosine and tryptophan biosynthesis	ENSPSIG00000014051
Non-small cell lung cancer	ENSPSIG00000010660
PI3K-Akt signaling pathway	ENSPSIG00000006957;ENSPSIG00000009269;ENSPSIG00000010660;ENSPSIG00000014269
Basal transcription factors	ENSPSIG00000005345;ENSPSIG00000006675;ENSPSIG00000007557;ENSPSIG00000012562;ENSPSIG00000013059;ENSPSIG00000015334
Cholinergic synapse	ENSPSIG00000007628;ENSPSIG00000010660
Phagosome	ENSPSIG00000001500;ENSPSIG00000006529;ENSPSIG00000006806;ENSPSIG00000006957;ENSPSIG00000007037;ENSPSIG00000007167;ENSPSIG00000007464;ENSPSIG00000009070;ENSPSIG00000009251;ENSPSIG00000010098;ENSPSIG00000010875;ENSPSIG00000011331;ENSPSIG00000012404;ENSPSIG00000013386;ENSPSIG00000014122;ENSPSIG00000014605;ENSPSIG00000014619;ENSPSIG00000015357;ENSPSIG00000015586;ENSPSIG00000017290;ENSPSIG00000018167
Arginine and proline metabolism	ENSPSIG00000005195;ENSPSIG00000006074;ENSPSIG00000013058;ENSPSIG00000014051;ENSPSIG00000015420;ENSPSIG00000017577
Salivary secretion	ENSPSIG00000006549;ENSPSIG00000007628
Hippo signaling pathway	ENSPSIG00000010875
Glyoxylate and dicarboxylate metabolism	ENSPSIG00000003243;ENSPSIG00000004243;ENSPSIG00000008030;ENSPSIG00000017577
Synaptic vesicle cycle	ENSPSIG00000006451;ENSPSIG00000006549
Protein processing in endoplasmic reticulum	ENSPSIG00000005758;ENSPSIG00000005838;ENSPSIG00000006043;ENSPSIG00000006077;ENSPSIG00000006639;ENSPSIG00000006640;ENSPSIG00000006765;ENSPSIG00000006847;ENSPSIG00000008266;ENSPSIG00000010036;ENSPSIG00000013229;ENSPSIG00000015069;ENSPSIG00000016493;ENSPSIG00000016702;ENSPSIG00000016811
Dopaminergic synapse	ENSPSIG00000010660
Metabolism of xenobiotics by cytochrome P450	ENSPSIG00000005460;ENSPSIG00000015623;ENSPSIG00000017245
Viral myocarditis	ENSPSIG00000010875
Pancreatic secretion	ENSPSIG00000007628
Arrhythmogenic right ventricular cardiomyopathy (ARVC)	ENSPSIG00000006957;ENSPSIG00000010875
Estrogen signaling pathway	ENSPSIG00000007628;ENSPSIG00000010660
Fanconi anemia pathway	ENSPSIG00000002980;ENSPSIG00000005737;ENSPSIG00000006006;ENSPSIG00000007679;ENSPSIG00000014451;ENSPSIG00000017524
Glycerolipid metabolism	ENSPSIG00000003049;ENSPSIG00000003268;ENSPSIG00000004352;ENSPSIG00000004561;ENSPSIG00000004852;ENSPSIG00000008206;ENSPSIG00000009819;ENSPSIG00000010117;ENSPSIG00000011474;ENSPSIG00000013665
Pyruvate metabolism	ENSPSIG00000004813;ENSPSIG00000007932;ENSPSIG00000014038
Taurine and hypotaurine metabolism	ENSPSIG00000002335;ENSPSIG00000007054;ENSPSIG00000017384
Circadian entrainment	ENSPSIG00000007628
Inflammatory mediator regulation of TRP channels	ENSPSIG00000007628
Adrenergic signaling in cardiomyocytes	ENSPSIG00000002156;ENSPSIG00000002748;ENSPSIG00000003392;ENSPSIG00000003949;ENSPSIG00000004461;ENSPSIG00000004597;ENSPSIG00000005196;ENSPSIG00000006160;ENSPSIG00000006330;ENSPSIG00000007295;ENSPSIG00000007419;ENSPSIG00000007628;ENSPSIG00000008856;ENSPSIG00000009379;ENSPSIG00000009931;ENSPSIG00000009971;ENSPSIG00000010109;ENSPSIG00000010285;ENSPSIG00000010411;ENSPSIG00000010660;ENSPSIG00000010963;…
Small cell lung cancer	ENSPSIG00000010660
Bacterial invasion of epithelial cells	ENSPSIG00000010875
Regulation of actin cytoskeleton	ENSPSIG00000001500;ENSPSIG00000002156;ENSPSIG00000002367;ENSPSIG00000002694;ENSPSIG00000002981;ENSPSIG00000003793;ENSPSIG00000003949;ENSPSIG00000004077;ENSPSIG00000004171;ENSPSIG00000004597;ENSPSIG00000004763;ENSPSIG00000005403;ENSPSIG00000006067;ENSPSIG00000006400;ENSPSIG00000006671;ENSPSIG00000006957;ENSPSIG00000007167;ENSPSIG00000008176;ENSPSIG00000008649;ENSPSIG00000008776;ENSPSIG00000008856;…
RNA transport	ENSPSIG00000002191;ENSPSIG00000002894;ENSPSIG00000003898;ENSPSIG00000006813;ENSPSIG00000006899;ENSPSIG00000008080;ENSPSIG00000009775;ENSPSIG00000010768;ENSPSIG00000012459;ENSPSIG00000012544;ENSPSIG00000013724;ENSPSIG00000013798;ENSPSIG00000016610;ENSPSIG00000016892;ENSPSIG00000018132;ENSPSIG00000018163;ENSPSIG00000018186
Herpes simplex infection	ENSPSIG00000002974;ENSPSIG00000004450;ENSPSIG00000004569;ENSPSIG00000005304;ENSPSIG00000005345;ENSPSIG00000005420;ENSPSIG00000005890;ENSPSIG00000006806;ENSPSIG00000007364;ENSPSIG00000007887;ENSPSIG00000008045;ENSPSIG00000009015;ENSPSIG00000009973;ENSPSIG00000011448;ENSPSIG00000011723;ENSPSIG00000012562;ENSPSIG00000013059;ENSPSIG00000014006;ENSPSIG00000014348;ENSPSIG00000015334;ENSPSIG00000015357;…
Dorso-ventral axis formation	ENSPSIG00000002544;ENSPSIG00000010572;ENSPSIG00000012458;ENSPSIG00000013169
Glutathione metabolism	ENSPSIG00000008171;ENSPSIG00000011929;ENSPSIG00000015623
Pentose phosphate pathway	ENSPSIG00000006315;ENSPSIG00000007375;ENSPSIG00000008414;ENSPSIG00000011929;ENSPSIG00000015260;ENSPSIG00000017742
Sphingolipid metabolism	ENSPSIG00000002641;ENSPSIG00000006110;ENSPSIG00000009163;ENSPSIG00000009180;ENSPSIG00000011555;ENSPSIG00000016314
MicroRNAs in cancer	ENSPSIG00000006957
Melanoma	ENSPSIG00000010660
2-Oxocarboxylic acid metabolism	ENSPSIG00000003243;ENSPSIG00000008030;ENSPSIG00000013058;ENSPSIG00000014051
ErbB signaling pathway	ENSPSIG00000002156;ENSPSIG00000003498;ENSPSIG00000004597;ENSPSIG00000006653;ENSPSIG00000006751;ENSPSIG00000008301;ENSPSIG00000008328;ENSPSIG00000008856;ENSPSIG00000010660;ENSPSIG00000011298;ENSPSIG00000013711;ENSPSIG00000015138;ENSPSIG00000015530;ENSPSIG00000015639;ENSPSIG00000016621;ENSPSIG00000016811;ENSPSIG00000016975;ENSPSIG00000017733
Acute myeloid leukemia	ENSPSIG00000010660
Fatty acid biosynthesis	ENSPSIG00000004813;ENSPSIG00000010139
Citrate cycle (TCA cycle)	ENSPSIG00000003243;ENSPSIG00000008030;ENSPSIG00000017022
Gastric acid secretion	ENSPSIG00000007628
One carbon pool by folate	ENSPSIG00000008443;ENSPSIG00000010472;ENSPSIG00000010542;ENSPSIG00000016809;ENSPSIG00000016855
T cell receptor signaling pathway	ENSPSIG00000010660
Adipocytokine signaling pathway	ENSPSIG00000005198;ENSPSIG00000005304;ENSPSIG00000006751;ENSPSIG00000007801;ENSPSIG00000010660;ENSPSIG00000011723;ENSPSIG00000012363;ENSPSIG00000012956;ENSPSIG00000018007
Gap junction	ENSPSIG00000002748;ENSPSIG00000005196;ENSPSIG00000006440;ENSPSIG00000007037;ENSPSIG00000007628;ENSPSIG00000009379;ENSPSIG00000010411;ENSPSIG00000012099;ENSPSIG00000012663;ENSPSIG00000013648
Proteasome	ENSPSIG00000002315;ENSPSIG00000016135
DNA replication	ENSPSIG00000006691;ENSPSIG00000009987;ENSPSIG00000011042;ENSPSIG00000011945;ENSPSIG00000015696
Inositol phosphate metabolism	ENSPSIG00000002289;ENSPSIG00000002346;ENSPSIG00000004597;ENSPSIG00000006671;ENSPSIG00000007562;ENSPSIG00000008328;ENSPSIG00000011053;ENSPSIG00000012099;ENSPSIG00000017341;ENSPSIG00000017434;ENSPSIG00000017944
Biosynthesis of unsaturated fatty acids	ENSPSIG00000005602;ENSPSIG00000007054;ENSPSIG00000009852;ENSPSIG00000010193;ENSPSIG00000016165
Cytosolic DNA-sensing pathway	ENSPSIG00000004425;ENSPSIG00000005304;ENSPSIG00000009973;ENSPSIG00000010726;ENSPSIG00000011272;ENSPSIG00000011448;ENSPSIG00000011723
Insulin signaling pathway	ENSPSIG00000002156;ENSPSIG00000002289;ENSPSIG00000003498;ENSPSIG00000004468;ENSPSIG00000004597;ENSPSIG00000004813;ENSPSIG00000005198;ENSPSIG00000005304;ENSPSIG00000005996;ENSPSIG00000006751;ENSPSIG00000007801;ENSPSIG00000008856;ENSPSIG00000010139;ENSPSIG00000010660;ENSPSIG00000011012;ENSPSIG00000011053;ENSPSIG00000012956;ENSPSIG00000015530;ENSPSIG00000015953;ENSPSIG00000016975;ENSPSIG00000017517;…
Cell cycle	ENSPSIG00000004236;ENSPSIG00000005926;ENSPSIG00000007704;ENSPSIG00000008301;ENSPSIG00000008926;ENSPSIG00000009067;ENSPSIG00000009987;ENSPSIG00000011042;ENSPSIG00000011732;ENSPSIG00000013311;ENSPSIG00000014592;ENSPSIG00000015377;ENSPSIG00000015544;ENSPSIG00000016537;ENSPSIG00000017861
TGF-beta signaling pathway	ENSPSIG00000003392;ENSPSIG00000007013;ENSPSIG00000008301;ENSPSIG00000010181;ENSPSIG00000012240;ENSPSIG00000012899;ENSPSIG00000014895;ENSPSIG00000016125;ENSPSIG00000016169;ENSPSIG00000017002;ENSPSIG00000017861
Carbohydrate digestion and absorption	ENSPSIG00000010660
VEGF signaling pathway	ENSPSIG00000002156;ENSPSIG00000003498;ENSPSIG00000004597;ENSPSIG00000008328;ENSPSIG00000008856;ENSPSIG00000010660;ENSPSIG00000011211;ENSPSIG00000014289
Lysine degradation	ENSPSIG00000003874;ENSPSIG00000005027;ENSPSIG00000005574;ENSPSIG00000008076;ENSPSIG00000012894;ENSPSIG00000015387;ENSPSIG00000016165;ENSPSIG00000017022;ENSPSIG00000017295
Oocyte meiosis	ENSPSIG00000002748;ENSPSIG00000003392;ENSPSIG00000004236;ENSPSIG00000005196;ENSPSIG00000005926;ENSPSIG00000007628;ENSPSIG00000007704;ENSPSIG00000009067;ENSPSIG00000009379;ENSPSIG00000010176;ENSPSIG00000010411;ENSPSIG00000011221;ENSPSIG00000011732;ENSPSIG00000013169;ENSPSIG00000013648;ENSPSIG00000013654;ENSPSIG00000014592;ENSPSIG00000015544
HTLV-I infection	ENSPSIG00000007628;ENSPSIG00000010660
Fatty acid degradation	ENSPSIG00000007245;ENSPSIG00000011582;ENSPSIG00000016165
Biosynthesis of amino acids	ENSPSIG00000003243;ENSPSIG00000007375;ENSPSIG00000007932;ENSPSIG00000008030;ENSPSIG00000008414;ENSPSIG00000013058;ENSPSIG00000014051;ENSPSIG00000015260;ENSPSIG00000015420;ENSPSIG00000017577;ENSPSIG00000017742
Ether lipid metabolism	ENSPSIG00000003442;ENSPSIG00000008356;ENSPSIG00000009612;ENSPSIG00000014110;ENSPSIG00000016623
Insulin secretion	ENSPSIG00000006549;ENSPSIG00000007628
Hypertrophic cardiomyopathy (HCM)	ENSPSIG00000006957;ENSPSIG00000010875
p53 signaling pathway	ENSPSIG00000003194;ENSPSIG00000008405;ENSPSIG00000014706;ENSPSIG00000015705;ENSPSIG00000016537
Vascular smooth muscle contraction	ENSPSIG00000002748;ENSPSIG00000003128;ENSPSIG00000005196;ENSPSIG00000006356;ENSPSIG00000006530;ENSPSIG00000007628;ENSPSIG00000009379;ENSPSIG00000009931;ENSPSIG00000009971;ENSPSIG00000010109;ENSPSIG00000010411;ENSPSIG00000012099;ENSPSIG00000012663;ENSPSIG00000012984;ENSPSIG00000013648;ENSPSIG00000016471
Butanoate metabolism	ENSPSIG00000002335;ENSPSIG00000016165;ENSPSIG00000017384;ENSPSIG00000018229;ENSPSIG00000018268
Glycine, serine and threonine metabolism	ENSPSIG00000006482;ENSPSIG00000014726;ENSPSIG00000016809
Retinol metabolism	ENSPSIG00000000520;ENSPSIG00000002991;ENSPSIG00000004852;ENSPSIG00000005815;ENSPSIG00000008206;ENSPSIG00000014851;ENSPSIG00000017810
N-Glycan biosynthesis	ENSPSIG00000005278;ENSPSIG00000007276;ENSPSIG00000015069;ENSPSIG00000015997
GnRH signaling pathway	ENSPSIG00000002748;ENSPSIG00000003442;ENSPSIG00000005196;ENSPSIG00000006440;ENSPSIG00000007628;ENSPSIG00000009379;ENSPSIG00000009931;ENSPSIG00000010109;ENSPSIG00000010411;ENSPSIG00000012087;ENSPSIG00000012099;ENSPSIG00000013648;ENSPSIG00000014289;ENSPSIG00000016471;ENSPSIG00000016811
Ras signaling pathway	ENSPSIG00000010660
Melanogenesis	ENSPSIG00000002748;ENSPSIG00000002885;ENSPSIG00000002983;ENSPSIG00000004461;ENSPSIG00000005196;ENSPSIG00000005504;ENSPSIG00000006970;ENSPSIG00000007055;ENSPSIG00000007295;ENSPSIG00000007628;ENSPSIG00000009379;ENSPSIG00000010411;ENSPSIG00000011726;ENSPSIG00000012099;ENSPSIG00000016584
RNA polymerase	ENSPSIG00000010726;ENSPSIG00000014006
Fc epsilon RI signaling pathway	ENSPSIG00000010660
Non-homologous end-joining	ENSPSIG00000005971;ENSPSIG00000007216
Chronic myeloid leukemia	ENSPSIG00000010660
Pancreatic cancer	ENSPSIG00000010660
cAMP signaling pathway	ENSPSIG00000007628;ENSPSIG00000010660
HIF-1 signaling pathway	ENSPSIG00000010660
Renin-angiotensin system	ENSPSIG00000002631;ENSPSIG00000010069
Primary bile acid biosynthesis	ENSPSIG00000004936;ENSPSIG00000007054
Neurotrophin signaling pathway	ENSPSIG00000010660
Toxoplasmosis	ENSPSIG00000010660
Glycosphingolipid biosynthesis - lacto and neolacto series	ENSPSIG00000005278
Fc gamma R-mediated phagocytosis	ENSPSIG00000010660
Terpenoid backbone biosynthesis	ENSPSIG00000002816;ENSPSIG00000018229
Calcium signaling pathway	ENSPSIG00000002346;ENSPSIG00000004468;ENSPSIG00000005812;ENSPSIG00000006356;ENSPSIG00000006653;ENSPSIG00000007628;ENSPSIG00000008328;ENSPSIG00000008722;ENSPSIG00000008742;ENSPSIG00000008968;ENSPSIG00000009148;ENSPSIG00000009379;ENSPSIG00000009931;ENSPSIG00000009971;ENSPSIG00000010109;ENSPSIG00000010311;ENSPSIG00000010322;ENSPSIG00000010411;ENSPSIG00000011775;ENSPSIG00000012087;ENSPSIG00000012099;…
Hematopoietic cell lineage	ENSPSIG00000006957
Sulfur relay system	ENSPSIG00000000118;ENSPSIG00000006252
mRNA surveillance pathway	ENSPSIG00000003392;ENSPSIG00000006660;ENSPSIG00000011229;ENSPSIG00000011959;ENSPSIG00000013724;ENSPSIG00000014052;ENSPSIG00000014966;ENSPSIG00000015198;ENSPSIG00000015290;ENSPSIG00000016295;ENSPSIG00000016360;ENSPSIG00000016892
beta-Alanine metabolism	ENSPSIG00000002335;ENSPSIG00000016165;ENSPSIG00000017384
Propanoate metabolism	ENSPSIG00000004813;ENSPSIG00000014038;ENSPSIG00000016165
Fatty acid metabolism	ENSPSIG00000004813;ENSPSIG00000007245;ENSPSIG00000010139;ENSPSIG00000011582;ENSPSIG00000016165
Drug metabolism - other enzymes	ENSPSIG00000016619
Staphylococcus aureus infection	ENSPSIG00000002174
Proteoglycans in cancer	ENSPSIG00000006957;ENSPSIG00000008287;ENSPSIG00000010660;ENSPSIG00000010875
Adherens junction	ENSPSIG00000001500;ENSPSIG00000002694;ENSPSIG00000004450;ENSPSIG00000006400;ENSPSIG00000006653;ENSPSIG00000007167;ENSPSIG00000007516;ENSPSIG00000007887;ENSPSIG00000008776;ENSPSIG00000010875;ENSPSIG00000012488;ENSPSIG00000012603;ENSPSIG00000014584;ENSPSIG00000014850;ENSPSIG00000016890
Prostate cancer	ENSPSIG00000010660
Other types of O-glycan biosynthesis	ENSPSIG00000005278;ENSPSIG00000011729;ENSPSIG00000015387
Parkinson's disease	ENSPSIG00000016548
Phenylalanine metabolism	ENSPSIG00000014051
Starch and sucrose metabolism	ENSPSIG00000006021;ENSPSIG00000017517
Salmonella infection	ENSPSIG00000001500;ENSPSIG00000002694;ENSPSIG00000004425;ENSPSIG00000004583;ENSPSIG00000005386;ENSPSIG00000007167;ENSPSIG00000008287;ENSPSIG00000008293;ENSPSIG00000009109;ENSPSIG00000009269;ENSPSIG00000009973;ENSPSIG00000010875;ENSPSIG00000011034;ENSPSIG00000012488;ENSPSIG00000012603;ENSPSIG00000013386;ENSPSIG00000014289;ENSPSIG00000014619;ENSPSIG00000017598
Apoptosis	ENSPSIG00000002156;ENSPSIG00000004597;ENSPSIG00000005304;ENSPSIG00000006331;ENSPSIG00000008308;ENSPSIG00000008856;ENSPSIG00000010660;ENSPSIG00000011723;ENSPSIG00000015578
Taste transduction	ENSPSIG00000007628
Porphyrin and chlorophyll metabolism	ENSPSIG00000005182
Prolactin signaling pathway	ENSPSIG00000010660
Hepatitis B	ENSPSIG00000010660
Endometrial cancer	ENSPSIG00000010660
Signaling pathways regulating pluripotency of stem cells	ENSPSIG00000010660
Amoebiasis	ENSPSIG00000014269
Glycolysis / Gluconeogenesis	ENSPSIG00000007375;ENSPSIG00000007932;ENSPSIG00000008414;ENSPSIG00000014038;ENSPSIG00000015260;ENSPSIG00000017517;ENSPSIG00000017742
Toll-like receptor signaling pathway	ENSPSIG00000002156;ENSPSIG00000004597;ENSPSIG00000005304;ENSPSIG00000005386;ENSPSIG00000008856;ENSPSIG00000009109;ENSPSIG00000009973;ENSPSIG00000010660;ENSPSIG00000011723;ENSPSIG00000014289;ENSPSIG00000016811;ENSPSIG00000017598
Fructose and mannose metabolism	ENSPSIG00000007375;ENSPSIG00000008414;ENSPSIG00000009342;ENSPSIG00000012223;ENSPSIG00000013692;ENSPSIG00000015260;ENSPSIG00000017517;ENSPSIG00000017742
Focal adhesion	ENSPSIG00000001500;ENSPSIG00000002156;ENSPSIG00000002981;ENSPSIG00000003498;ENSPSIG00000003526;ENSPSIG00000003793;ENSPSIG00000003797;ENSPSIG00000004597;ENSPSIG00000005403;ENSPSIG00000005447;ENSPSIG00000005874;ENSPSIG00000006067;ENSPSIG00000006133;ENSPSIG00000006529;ENSPSIG00000006653;ENSPSIG00000006957;ENSPSIG00000007155;ENSPSIG00000007167;ENSPSIG00000007707;ENSPSIG00000007808;ENSPSIG00000007815;…
Arachidonic acid metabolism	ENSPSIG00000017553
Phototransduction	ENSPSIG00000008359;ENSPSIG00000012319;ENSPSIG00000018222
Vasopressin-regulated water reabsorption	ENSPSIG00000006549
Selenocompound metabolism	ENSPSIG00000013607
Complement and coagulation cascades	ENSPSIG00000002174
PPAR signaling pathway	ENSPSIG00000005751;ENSPSIG00000009819;ENSPSIG00000010204
Jak-STAT signaling pathway	ENSPSIG00000002111;ENSPSIG00000002156;ENSPSIG00000004597;ENSPSIG00000005880;ENSPSIG00000006331;ENSPSIG00000006385;ENSPSIG00000008301;ENSPSIG00000008856;ENSPSIG00000009762;ENSPSIG00000009831;ENSPSIG00000009973;ENSPSIG00000010485;ENSPSIG00000010660;ENSPSIG00000015138;ENSPSIG00000015530;ENSPSIG00000016115;ENSPSIG00000016386;ENSPSIG00000017098
FoxO signaling pathway	ENSPSIG00000002156;ENSPSIG00000004597;ENSPSIG00000005198;ENSPSIG00000005304;ENSPSIG00000005926;ENSPSIG00000007060;ENSPSIG00000007801;ENSPSIG00000008856;ENSPSIG00000009973;ENSPSIG00000010660;ENSPSIG00000012956;ENSPSIG00000014289;ENSPSIG00000014584;ENSPSIG00000017861
RNA degradation	ENSPSIG00000003267;ENSPSIG00000008414;ENSPSIG00000009160;ENSPSIG00000009211;ENSPSIG00000010891;ENSPSIG00000013036;ENSPSIG00000015260;ENSPSIG00000016892;ENSPSIG00000017149;ENSPSIG00000017690
AMPK signaling pathway	ENSPSIG00000010660
