# Supplementary material for: Genome-wide identification and comparison of differentially expressed profiles of miRNAs and lncRNAs with associated ceRNA networks in the gonads of Chinese soft-shelled turtle, Pelodiscus sinensis
Source: BMC Genomics. 2020 Jun 29;21:443. doi: 10.1186/s12864-020-06826-1 (PMC7322844; doi:10.1186/s12864-020-06826-1)
Supplement: Supplementary file 13 — Additional file 13. Primers used in qRT-PCR [file 12864_2020_6826_MOESM13_ESM.xlsx]

## Sheet: Sheet1
Gene ID		Sequence (5'->3')
novel-miR-1236	Forward primer	CTGTCACAGGTGCCCGAC
	Reverse primer	CCAGACTCGCACGGCAC
novel-miR-1361	Forward primer	AGAGTGTAACTCTGGGGCAA
	Reverse primer	CTGGACGTGAGGGCTCTTG
novel-miR-2322	Forward primer	CGGGGCCCTTAAAGAGGTAGA
	Reverse primer	ACTGGCTGCCTGGCTCATC
novel-miR-6721	Forward primer	TTTTGCTGTGCATCTGCTCC
	Reverse primer	TAGGCGCAGGAATTCAGCC
novel-miR-10042	Forward primer	CTCTGAGCAGGCCTCTTGC
	Reverse primer	CAGGGAAGGACTCCCGGC
novel-miR-10231	Forward primer	CACACTACACAGCCCTTAATTCG
	Reverse primer	CAACTAGCGGAGCGCTTAAT
novel-miR-10322	Forward primer	CTCCGACCATGGTGGTTTCT
	Reverse primer	GCAGAGCCCCTGCTCCA
novel-miR-10468	Forward primer	AGGCAGGGATCGGGACC
	Reverse primer	CGGCAGAGTCCTCAGGGT
novel-miR-9635	Forward primer	ACTAGATGGCCTCTCCGGTT
	Reverse primer	GATGGCCTCTTGAGCACCC
novel-miR-9914	Forward primer	GGGAGGACCCCGCTCTC
	Reverse primer	GCATGGACGGGCTGACC
MSTRG.435295.1	Forward primer	GGGAGTTTCCGAGATCGCAT
	Reverse primer	CATGGTCCGGAGGCTGATAC
MSTRG.129036.2	Forward primer	GTTGTGCGTGCAACTCACTT
	Reverse primer	GAACGGGTGCAGGTTGTAGA
MSTRG.88998.1	Forward primer	GGTCTCCTAGGTGTGCTAGGT
	Reverse primer	TTGGCTCACTTGCTTTGTGC
MSTRG.281180.2	Forward primer	CGCGCTCTGGAGATGTGTAT
	Reverse primer	TCCGTCGCATGTTTGGTGTA
MSTRG.127189.1	Forward primer	AGCTGAACATCTCACCGAGC
	Reverse primer	GGAATGAGACTGTCCTGCCC
MSTRG.561412.1	Forward primer	GGAGCACCTAGACCCTGGTA
	Reverse primer	AGGGCATGAGCCTCTCTACA
MSTRG.100955.1	Forward primer	AGCTGTGGTGCAACAAGAAC
	Reverse primer	GGAGGTGTCCACCTGTGAGT
MSTRG.126569.1	Forward primer	TGCCTAACCCCCAAAGGTGT
	Reverse primer	CCCAGCCGGGTTCTAGCG
MSTRG.59353.1	Forward primer	AGTGCAGCCTGCCTTACTTG
	Reverse primer	AGTGGGGTAGGAGAGCCTTAG
MSTRG.501609.1	Forward primer	GTCACCGACAGAGAGTGGAG
	Reverse primer	AACTCCGCTGACACTTCCAG
